# Supplementary material for: Identifying Temporally Regulated Root Nodulation Biomarkers Using Time Series Gene Co-Expression Network Analysis
Source: Front Plant Sci. 2019 Oct 31;10:1409. doi: 10.3389/fpls.2019.01409 (PMC6836625; doi:10.3389/fpls.2019.01409)
Supplement: Supplementary file 4 [file Table_2.xlsx]

## Sheet: S3
0H_up	0H_down	12H_up	12H_down	24H_up	24H_down	48H_up	48H_down	72H_up	72H_down
Medtr4g115330	Medtr4g019790	Medtr0011s0280	Medtr0005s0110	Medtr0001s0660	Medtr0002s1060	Medtr0036s0110	Medtr0097s0070	Medtr0005s0200	Medtr0010s0400
Medtr8g058590	Medtr7g061270	Medtr0039s0080	Medtr0196s0020	Medtr0011s0280	Medtr0007s0330	Medtr0392s0020	Medtr0256s0050	Medtr0009s0370	Medtr0011s0020
Medtr8g058785	Medtr8g087460	Medtr0045s0070	Medtr1995s0010	Medtr0018s0090	Medtr0009s0050	Medtr0416s0030	Medtr0693s0030	Medtr0011s0280	Medtr0013s0230
Medtr8g086330		Medtr0118s0070	Medtr1g027500	Medtr0026s0210	Medtr0032s0040	Medtr1173s0010	Medtr1g006605	Medtr0036s0110	Medtr0034s0170
		Medtr1g017500	Medtr1g078290	Medtr0045s0070	Medtr0058s0010	Medtr1g009760	Medtr1g006660	Medtr0042s0230	Medtr0045s0110
		Medtr1g021632	Medtr1g080990	Medtr0118s0070	Medtr0062s0020	Medtr1g010260	Medtr1g010270	Medtr0045s0070	Medtr0059s0170
		Medtr1g027570	Medtr1g083690	Medtr0391s0020	Medtr0071s0030	Medtr1g011540	Medtr1g016480	Medtr0093s0090	Medtr0154s0010
		Medtr1g055255	Medtr1g099020	Medtr0421s0010	Medtr0082s0090	Medtr1g013150	Medtr1g029150	Medtr0174s0090	Medtr0693s0030
		Medtr1g056530	Medtr1g099310	Medtr1g010220	Medtr0121s0060	Medtr1g013820	Medtr1g031640	Medtr0392s0020	Medtr1g009150
		Medtr1g066710	Medtr1g099400	Medtr1g013400	Medtr0186s0030	Medtr1g017770	Medtr1g034360	Medtr0416s0030	Medtr1g009270
		Medtr1g070135	Medtr1g104650	Medtr1g017350	Medtr0449s0040	Medtr1g030740	Medtr1g040430	Medtr0542s0020	Medtr1g012710
		Medtr1g073840	Medtr1g109430	Medtr1g021970	Medtr1g007180	Medtr1g046070	Medtr1g043320	Medtr1g010220	Medtr1g026020
		Medtr1g074120	Medtr1g114070	Medtr1g026910	Medtr1g009030	Medtr1g052880	Medtr1g049140	Medtr1g011540	Medtr1g026410
		Medtr1g075550	Medtr2g008380	Medtr1g027570	Medtr1g013130	Medtr1g056530	Medtr1g050445	Medtr1g015650	Medtr1g029470
		Medtr1g075730	Medtr2g010960	Medtr1g028080	Medtr1g014420	Medtr1g060190	Medtr1g060240	Medtr1g027570	Medtr1g050328
		Medtr1g076830	Medtr2g014380	Medtr1g029000	Medtr1g014710	Medtr1g062710	Medtr1g071720	Medtr1g030740	Medtr1g059960
		Medtr1g081290	Medtr2g030460	Medtr1g030275	Medtr1g015700	Medtr1g066710	Medtr1g071730	Medtr1g046070	Medtr1g069470
		Medtr1g084790	Medtr2g040650	Medtr1g031280	Medtr1g017700	Medtr1g067410	Medtr1g076430	Medtr1g050382	Medtr1g070520
		Medtr1g088230	Medtr2g040850	Medtr1g044225	Medtr1g019650	Medtr1g069825	Medtr1g080210	Medtr1g051025	Medtr1g073610
		Medtr1g088470	Medtr2g078350	Medtr1g052170	Medtr1g022250	Medtr1g070970	Medtr1g083900	Medtr1g052880	Medtr1g074070
		Medtr1g088930	Medtr2g078960	Medtr1g052560	Medtr1g022325	Medtr1g071480	Medtr1g086080	Medtr1g054635	Medtr1g075310
		Medtr1g090170	Medtr2g079360	Medtr1g055255	Medtr1g022480	Medtr1g075730	Medtr1g088640	Medtr1g056530	Medtr1g076800
		Medtr1g090807	Medtr2g086040	Medtr1g056530	Medtr1g025220	Medtr1g079760	Medtr1g088845	Medtr1g060190	Medtr1g080440
		Medtr1g096310	Medtr2g089735	Medtr1g064230	Medtr1g025950	Medtr1g084050	Medtr1g090190	Medtr1g060500	Medtr1g083520
		Medtr1g098300	Medtr2g099520	Medtr1g066710	Medtr1g026190	Medtr1g088930	Medtr1g090290	Medtr1g062710	Medtr1g085090
		Medtr1g100070	Medtr2g101720	Medtr1g074070	Medtr1g026310	Medtr1g090807	Medtr1g090730	Medtr1g068630	Medtr1g088850
		Medtr1g100667	Medtr3g061170	Medtr1g075720	Medtr1g027310	Medtr1g093650	Medtr1g092690	Medtr1g069825	Medtr1g090100
		Medtr1g101500	Medtr3g080090	Medtr1g075730	Medtr1g027320	Medtr1g094130	Medtr1g103420	Medtr1g075340	Medtr1g097220
		Medtr1g104890	Medtr3g080580	Medtr1g076830	Medtr1g027360	Medtr1g098300	Medtr1g103490	Medtr1g075730	Medtr1g102570
		Medtr1g105930	Medtr3g081130	Medtr1g077660	Medtr1g027380	Medtr1g098790	Medtr1g106085	Medtr1g077480	Medtr1g104840
		Medtr1g109600	Medtr3g088460	Medtr1g081290	Medtr1g027520	Medtr1g099010	Medtr1g114750	Medtr1g088930	Medtr1g105495
		Medtr1g115195	Medtr3g092435	Medtr1g081330	Medtr1g027540	Medtr1g100787	Medtr1g115130	Medtr1g090807	Medtr1g112750
		Medtr1g116890	Medtr3g098320	Medtr1g081970	Medtr1g028300	Medtr1g101500	Medtr1g115790	Medtr1g093080	Medtr1g115900
		Medtr1g471050	Medtr3g099540	Medtr1g088930	Medtr1g028320	Medtr1g104890	Medtr2g009450	Medtr1g097910	Medtr2g006280
		Medtr2g011580	Medtr3g449620	Medtr1g090683	Medtr1g028460	Medtr1g109650	Medtr2g010450	Medtr1g098140	Medtr2g009500
		Medtr2g014300	Medtr3g463020	Medtr1g090807	Medtr1g030750	Medtr1g111000	Medtr2g012790	Medtr1g098300	Medtr2g011450
		Medtr2g019750	Medtr3g465910	Medtr1g094115	Medtr1g031650	Medtr1g115370	Medtr2g014400	Medtr1g104890	Medtr2g030825
		Medtr2g019900	Medtr3g466200	Medtr1g094130	Medtr1g031930	Medtr2g007210	Medtr2g015040	Medtr1g106080	Medtr2g030835
		Medtr2g020770	Medtr4g009030	Medtr1g094660	Medtr1g033810	Medtr2g007880	Medtr2g022610	Medtr1g109650	Medtr2g030845
		Medtr2g020990	Medtr4g009950	Medtr1g096310	Medtr1g040155	Medtr2g010580	Medtr2g026420	Medtr1g110550	Medtr2g044020
		Medtr2g023150	Medtr4g015270	Medtr1g098650	Medtr1g040310	Medtr2g014250	Medtr2g034760	Medtr1g116930	Medtr2g044940
		Medtr2g031270	Medtr4g015790	Medtr1g099150	Medtr1g040315	Medtr2g021255	Medtr2g041090	Medtr1g471050	Medtr2g055430
		Medtr2g031930	Medtr4g021260	Medtr1g100667	Medtr1g043220	Medtr2g026760	Medtr2g041600	Medtr1g492930	Medtr2g055470
		Medtr2g034480	Medtr4g021800	Medtr1g102170	Medtr1g050640	Medtr2g030470	Medtr2g043900	Medtr2g007880	Medtr2g069990
		Medtr2g036500	Medtr4g036090	Medtr1g103020	Medtr1g053130	Medtr2g043040	Medtr2g046150	Medtr2g010590	Medtr2g073630
		Medtr2g039410	Medtr4g052320	Medtr1g103100	Medtr1g054035	Medtr2g043050	Medtr2g048720	Medtr2g014250	Medtr2g078730
		Medtr2g062850	Medtr4g097090	Medtr1g104890	Medtr1g054670	Medtr2g067990	Medtr2g060350	Medtr2g015430	Medtr2g080220
		Medtr2g068650	Medtr4g120970	Medtr1g105930	Medtr1g055435	Medtr2g068655	Medtr2g062600	Medtr2g016220	Medtr2g080230
		Medtr2g068960	Medtr4g124360	Medtr1g106470	Medtr1g061050	Medtr2g069245	Medtr2g064160	Medtr2g020990	Medtr2g081590
		Medtr2g081630	Medtr5g005670	Medtr1g116000	Medtr1g061120	Medtr2g070200	Medtr2g068950	Medtr2g026160	Medtr2g086890
		Medtr2g086390	Medtr5g011040	Medtr1g471050	Medtr1g064090	Medtr2g070460	Medtr2g069300	Medtr2g026760	Medtr2g088080
		Medtr2g088370	Medtr5g013520	Medtr2g007790	Medtr1g066530	Medtr2g081580	Medtr2g070310	Medtr2g030470	Medtr2g090265
		Medtr2g090755	Medtr5g020940	Medtr2g011580	Medtr1g067380	Medtr2g083300	Medtr2g071790	Medtr2g030570	Medtr2g093810
		Medtr2g091125	Medtr5g034840	Medtr2g017785	Medtr1g069640	Medtr2g084215	Medtr2g072380	Medtr2g037790	Medtr2g094860
		Medtr2g100290	Medtr5g038940	Medtr2g021255	Medtr1g070080	Medtr2g090050	Medtr2g073650	Medtr2g046680	Medtr2g099175
		Medtr2g101920	Medtr5g038960	Medtr2g022250	Medtr1g070190	Medtr2g090410	Medtr2g078080	Medtr2g067960	Medtr2g103170
		Medtr2g102010	Medtr5g056160	Medtr2g023150	Medtr1g073770	Medtr2g090580	Medtr2g078670	Medtr2g067970	Medtr2g103650
		Medtr2g103360	Medtr5g078140	Medtr2g031270	Medtr1g074990	Medtr2g091125	Medtr2g084585	Medtr2g068655	Medtr2g103670
		Medtr2g103700	Medtr5g094570	Medtr2g031930	Medtr1g075340	Medtr2g097310	Medtr2g086880	Medtr2g069245	Medtr2g105100
		Medtr2g105360	Medtr6g004880	Medtr2g034580	Medtr1g075480	Medtr2g098910	Medtr2g087470	Medtr2g079400	Medtr2g437660
		Medtr2g435490	Medtr6g023460	Medtr2g035120	Medtr1g076210	Medtr2g102010	Medtr2g095040	Medtr2g086070	Medtr3g019090
		Medtr2g437610	Medtr6g034335	Medtr2g049740	Medtr1g077000	Medtr2g103303	Medtr2g095060	Medtr2g086870	Medtr3g019160
		Medtr2g437620	Medtr6g034755	Medtr2g060650	Medtr1g077210	Medtr2g103313	Medtr2g104380	Medtr2g090580	Medtr3g020230
		Medtr2g437880	Medtr6g038670	Medtr2g063110	Medtr1g080700	Medtr2g103360	Medtr3g018640	Medtr2g103303	Medtr3g026620
		Medtr2g450720	Medtr6g045433	Medtr2g068650	Medtr1g081450	Medtr2g436530	Medtr3g026160	Medtr2g103313	Medtr3g045440
		Medtr3g008580	Medtr7g011470	Medtr2g068960	Medtr1g083420	Medtr3g005560	Medtr3g026230	Medtr3g011300	Medtr3g058520
		Medtr3g008760	Medtr7g033475	Medtr2g079300	Medtr1g084010	Medtr3g012420	Medtr3g026290	Medtr3g011370	Medtr3g071530
		Medtr3g012420	Medtr7g051510	Medtr2g079310	Medtr1g084670	Medtr3g021460	Medtr3g026330	Medtr3g012420	Medtr3g078490
		Medtr3g021440	Medtr7g080180	Medtr2g080230	Medtr1g085140	Medtr3g028060	Medtr3g026400	Medtr3g015377	Medtr3g084620
		Medtr3g031270	Medtr7g085150	Medtr2g081600	Medtr1g085750	Medtr3g031270	Medtr3g027940	Medtr3g028040	Medtr3g084630
		Medtr3g058110	Medtr7g085200	Medtr2g081630	Medtr1g086990	Medtr3g034380	Medtr3g036100	Medtr3g031270	Medtr3g087540
		Medtr3g064110	Medtr7g417750	Medtr2g085065	Medtr1g088730	Medtr3g055450	Medtr3g056380	Medtr3g043900	Medtr3g088970
		Medtr3g071470	Medtr8g006815	Medtr2g085200	Medtr1g089600	Medtr3g058160	Medtr3g064080	Medtr3g055450	Medtr3g110008
		Medtr3g077050	Medtr8g010000	Medtr2g086390	Medtr1g089890	Medtr3g067280	Medtr3g071420	Medtr3g064420	Medtr3g110660
		Medtr3g078250	Medtr8g012745	Medtr2g090245	Medtr1g090667	Medtr3g067645	Medtr3g071740	Medtr3g067645	Medtr3g112370
		Medtr3g078623	Medtr8g012900	Medtr2g090580	Medtr1g090770	Medtr3g077910	Medtr3g074520	Medtr3g067750	Medtr3g115150
		Medtr3g079630	Medtr8g026960	Medtr2g090710	Medtr1g093120	Medtr3g078000	Medtr3g079450	Medtr3g077910	Medtr3g438070
		Medtr3g081140	Medtr8g028780	Medtr2g091125	Medtr1g095250	Medtr3g078250	Medtr3g085440	Medtr3g078250	Medtr4g005320
		Medtr3g081640	Medtr8g028795	Medtr2g098540	Medtr1g096910	Medtr3g078623	Medtr3g086210	Medtr3g078623	Medtr4g006630
		Medtr3g082200	Medtr8g032950	Medtr2g100290	Medtr1g099020	Medtr3g079780	Medtr3g088040	Medtr3g079780	Medtr4g006730
		Medtr3g083630	Medtr8g038150	Medtr2g101310	Medtr1g101830	Medtr3g079790	Medtr3g088460	Medtr3g079790	Medtr4g009690
		Medtr3g086320	Medtr8g040760	Medtr2g101830	Medtr1g102750	Medtr3g079850	Medtr3g088675	Medtr3g079850	Medtr4g010650
		Medtr3g087730	Medtr8g059170	Medtr2g102243	Medtr1g104550	Medtr3g080810	Medtr3g098320	Medtr3g080810	Medtr4g011720
		Medtr3g091840	Medtr8g069775	Medtr2g103313	Medtr1g104650	Medtr3g081140	Medtr3g099010	Medtr3g081140	Medtr4g014340
		Medtr3g094040	Medtr8g075830	Medtr2g103650	Medtr1g105595	Medtr3g081640	Medtr3g099020	Medtr3g082770	Medtr4g035855
		Medtr3g096200		Medtr2g103700	Medtr1g106080	Medtr3g082100	Medtr3g102100	Medtr3g083920	Medtr4g035980
		Medtr3g096900		Medtr2g105360	Medtr1g111830	Medtr3g083760	Medtr3g103410	Medtr3g086320	Medtr4g039680
		Medtr3g103260		Medtr2g436590	Medtr1g112230	Medtr3g086320	Medtr3g106320	Medtr3g087730	Medtr4g039720
		Medtr3g111780		Medtr2g437020	Medtr1g114210	Medtr3g087730	Medtr3g107830	Medtr3g088630	Medtr4g039740
		Medtr3g112060		Medtr2g437600	Medtr1g114640	Medtr3g088745	Medtr3g109490	Medtr3g088745	Medtr4g044463
		Medtr3g112180		Medtr2g437610	Medtr1g114690	Medtr3g089070	Medtr3g110320	Medtr3g096200	Medtr4g048060
		Medtr3g112460		Medtr2g437770	Medtr1g114750	Medtr3g094730	Medtr3g111460	Medtr3g098650	Medtr4g058760
		Medtr3g415580		Medtr2g437880	Medtr1g115130	Medtr3g096200	Medtr3g113920	Medtr3g098930	Medtr4g059630
		Medtr3g415650		Medtr2g450220	Medtr1g115475	Medtr3g096900	Medtr3g117090	Medtr3g101960	Medtr4g059670
		Medtr3g415670		Medtr3g008580	Medtr1g115500	Medtr3g098650	Medtr3g435540	Medtr3g102970	Medtr4g062500
		Medtr3g434790		Medtr3g008760	Medtr2g006520	Medtr3g098930	Medtr3g450710	Medtr3g103580	Medtr4g062510
		Medtr3g450680		Medtr3g010780	Medtr2g007960	Medtr3g099620	Medtr3g462980	Medtr3g104820	Medtr4g065850
		Medtr3g464080		Medtr3g012420	Medtr2g008380	Medtr3g100500	Medtr3g463060	Medtr3g111350	Medtr4g068050
		Medtr4g007090		Medtr3g021440	Medtr2g008390	Medtr3g103260	Medtr3g463080	Medtr3g111800	Medtr4g069550
		Medtr4g011120		Medtr3g025230	Medtr2g008400	Medtr3g104820	Medtr4g011070	Medtr3g112060	Medtr4g069570
		Medtr4g023950		Medtr3g026620	Medtr2g009310	Medtr3g110195	Medtr4g011180	Medtr3g112290	Medtr4g070570
		Medtr4g024960		Medtr3g031270	Medtr2g009670	Medtr3g111880	Medtr4g011900	Medtr3g114910	Medtr4g073770
		Medtr4g035650		Medtr3g034430	Medtr2g009720	Medtr3g112060	Medtr4g012460	Medtr3g116810	Medtr4g079500
		Medtr4g039720		Medtr3g047380	Medtr2g010450	Medtr3g112460	Medtr4g012490	Medtr3g118160	Medtr4g092515
		Medtr4g046787		Medtr3g064110	Medtr2g010840	Medtr3g113310	Medtr4g014460	Medtr3g415580	Medtr4g092640
		Medtr4g053120		Medtr3g064510	Medtr2g014550	Medtr3g116510	Medtr4g015680	Medtr3g415650	Medtr4g095280
		Medtr4g053635		Medtr3g071470	Medtr2g015630	Medtr3g117800	Medtr4g049730	Medtr3g415670	Medtr4g098890
		Medtr4g058760		Medtr3g074830	Medtr2g018175	Medtr3g415580	Medtr4g053880	Medtr3g464580	Medtr4g104370
		Medtr4g074130		Medtr3g078250	Medtr2g019370	Medtr3g415650	Medtr4g057600	Medtr3g467150	Medtr4g115360
		Medtr4g076490		Medtr3g078637	Medtr2g020190	Medtr3g415670	Medtr4g058740	Medtr4g007090	Medtr4g117660
		Medtr4g076560		Medtr3g081140	Medtr2g021070	Medtr3g464080	Medtr4g066150	Medtr4g011020	Medtr4g120030
		Medtr4g078180		Medtr3g081640	Medtr2g022610	Medtr3g467750	Medtr4g072160	Medtr4g011120	Medtr4g124750
		Medtr4g079610		Medtr3g082200	Medtr2g023620	Medtr4g013315	Medtr4g072840	Medtr4g024960	Medtr4g127580
		Medtr4g079760		Medtr3g083300	Medtr2g026180	Medtr4g020110	Medtr4g073520	Medtr4g029210	Medtr4g129510
		Medtr4g081180		Medtr3g083630	Medtr2g026590	Medtr4g024960	Medtr4g073950	Medtr4g032995	Medtr4g132320
		Medtr4g081190		Medtr3g086320	Medtr2g026710	Medtr4g029210	Medtr4g075110	Medtr4g036080	Medtr4g132860
		Medtr4g083680		Medtr3g087730	Medtr2g027300	Medtr4g046787	Medtr4g077210	Medtr4g044297	Medtr4g133110
		Medtr4g084800		Medtr3g088565	Medtr2g028590	Medtr4g060950	Medtr4g081610	Medtr4g045990	Medtr4g415390
		Medtr4g086020		Medtr3g088745	Medtr2g029510	Medtr4g074130	Medtr4g084750	Medtr4g066070	Medtr4g478140
		Medtr4g087970		Medtr3g090350	Medtr2g031390	Medtr4g075730	Medtr4g093910	Medtr4g066240	Medtr5g006370
		Medtr4g088510		Medtr3g090660	Medtr2g034090	Medtr4g079610	Medtr4g093920	Medtr4g071710	Medtr5g010390
		Medtr4g095700		Medtr3g091560	Medtr2g035080	Medtr4g079630	Medtr4g093940	Medtr4g075730	Medtr5g014240
		Medtr4g097220		Medtr3g096200	Medtr2g035480	Medtr4g080777	Medtr4g093950	Medtr4g079610	Medtr5g015540
		Medtr4g101730		Medtr3g096900	Medtr2g036320	Medtr4g081190	Medtr4g094090	Medtr4g079630	Medtr5g016540
		Medtr4g102280		Medtr3g099190	Medtr2g040510	Medtr4g088280	Medtr4g108690	Medtr4g080083	Medtr5g017710
		Medtr4g104700		Medtr3g099620	Medtr2g040650	Medtr4g088510	Medtr4g113070	Medtr4g081190	Medtr5g018720
		Medtr4g104730		Medtr3g100500	Medtr2g040690	Medtr4g094220	Medtr4g114080	Medtr4g088280	Medtr5g021060
		Medtr4g106870		Medtr3g100710	Medtr2g046710	Medtr4g094275	Medtr4g115330	Medtr4g088285	Medtr5g028610
		Medtr4g107370		Medtr3g103020	Medtr2g048720	Medtr4g094325	Medtr4g116540	Medtr4g088510	Medtr5g030310
		Medtr4g107630		Medtr3g103260	Medtr2g055940	Medtr4g094362	Medtr4g116610	Medtr4g088760	Medtr5g039180
		Medtr4g116990		Medtr3g105990	Medtr2g062660	Medtr4g097540	Medtr4g128260	Medtr4g089155	Medtr5g041080
		Medtr4g117000		Medtr3g110417	Medtr2g062920	Medtr4g101330	Medtr4g133932	Medtr4g094325	Medtr5g041095
		Medtr4g119500		Medtr3g111120	Medtr2g072380	Medtr4g113650	Medtr4g415290	Medtr4g094335	Medtr5g054780
		Medtr4g124520		Medtr3g112060	Medtr2g073540	Medtr4g116300	Medtr5g006130	Medtr4g094338	Medtr5g064120
		Medtr4g128750		Medtr3g112460	Medtr2g073560	Medtr4g116360	Medtr5g006940	Medtr4g094352	Medtr5g067170
		Medtr4g129010		Medtr3g115150	Medtr2g075770	Medtr4g117000	Medtr5g006950	Medtr4g094362	Medtr5g067290
		Medtr4g133800		Medtr3g115940	Medtr2g078340	Medtr4g117950	Medtr5g014100	Medtr4g111935	Medtr5g069180
		Medtr4g133890		Medtr3g116060	Medtr2g078350	Medtr4g119270	Medtr5g014890	Medtr4g116060	Medtr5g071200
		Medtr5g005290		Medtr3g415580	Medtr2g079360	Medtr4g119500	Medtr5g016060	Medtr4g116360	Medtr5g075320
		Medtr5g005560		Medtr3g415650	Medtr2g080980	Medtr4g120950	Medtr5g016750	Medtr4g117000	Medtr5g081160
		Medtr5g006730		Medtr3g415670	Medtr2g082640	Medtr4g122110	Medtr5g022130	Medtr4g119500	Medtr5g083710
		Medtr5g006740		Medtr3g450800	Medtr2g084000	Medtr4g125180	Medtr5g022180	Medtr4g120940	Medtr5g086310
		Medtr5g011950		Medtr3g464080	Medtr2g089520	Medtr4g126150	Medtr5g022300	Medtr4g120950	Medtr5g092820
		Medtr5g011960		Medtr4g007090	Medtr2g089945	Medtr4g126930	Medtr5g024700	Medtr4g126930	Medtr5g098300
		Medtr5g015810		Medtr4g011120	Medtr2g090015	Medtr4g129010	Medtr5g025270	Medtr4g129010	Medtr5g098420
		Medtr5g018300		Medtr4g011970	Medtr2g090735	Medtr4g129510	Medtr5g038460	Medtr4g130800	Medtr5g099250
		Medtr5g019120		Medtr4g020550	Medtr2g094130	Medtr4g133890	Medtr5g041350	Medtr4g133230	Medtr6g011560
		Medtr5g019460		Medtr4g024960	Medtr2g095750	Medtr5g005560	Medtr5g049280	Medtr4g133890	Medtr6g012730
		Medtr5g023240		Medtr4g027390	Medtr2g097670	Medtr5g008550	Medtr5g064140	Medtr5g005480	Medtr6g013420
		Medtr5g025840		Medtr4g029200	Medtr2g097980	Medtr5g010635	Medtr5g064510	Medtr5g008440	Medtr6g013990
		Medtr5g025850		Medtr4g029620	Medtr2g100560	Medtr5g011950	Medtr5g064530	Medtr5g009160	Medtr6g015905
		Medtr5g025960		Medtr4g035590	Medtr2g101720	Medtr5g013010	Medtr5g064950	Medtr5g010635	Medtr6g016880
		Medtr5g026760		Medtr4g053635	Medtr2g103490	Medtr5g014250	Medtr5g070010	Medtr5g011950	Medtr6g033415
		Medtr5g033490		Medtr4g059450	Medtr2g103850	Medtr5g016660	Medtr5g070470	Medtr5g011960	Medtr6g045553
		Medtr5g045470		Medtr4g059630	Medtr2g104960	Medtr5g019070	Medtr5g076700	Medtr5g012850	Medtr6g053550
		Medtr5g061290		Medtr4g069570	Medtr2g435690	Medtr5g021130	Medtr5g076960	Medtr5g014250	Medtr6g086670
		Medtr5g067250		Medtr4g074130	Medtr2g435740	Medtr5g021670	Medtr5g080360	Medtr5g019070	Medtr6g406210
		Medtr5g074860		Medtr4g074960	Medtr3g008820	Medtr5g023550	Medtr5g080450	Medtr5g019350	Medtr7g010020
		Medtr5g079710		Medtr4g079610	Medtr3g008840	Medtr5g025840	Medtr5g084750	Medtr5g025840	Medtr7g010580
		Medtr5g079950		Medtr4g081190	Medtr3g009730	Medtr5g025850	Medtr5g086130	Medtr5g025850	Medtr7g012260
		Medtr5g086090		Medtr4g084800	Medtr3g013530	Medtr5g025960	Medtr5g090290	Medtr5g030150	Medtr7g015970
		Medtr5g092150		Medtr4g087965	Medtr3g013890	Medtr5g030770	Medtr5g090940	Medtr5g031880	Medtr7g021570
		Medtr5g099060		Medtr4g087970	Medtr3g020230	Medtr5g032150	Medtr5g091200	Medtr5g032150	Medtr7g023290
		Medtr6g007160		Medtr4g088510	Medtr3g031470	Medtr5g033490	Medtr5g093430	Medtr5g033490	Medtr7g045650
		Medtr6g007687		Medtr4g091200	Medtr3g033000	Medtr5g036083	Medtr6g004880	Medtr5g036083	Medtr7g051940
		Medtr6g007690		Medtr4g094362	Medtr3g033520	Medtr5g036087	Medtr6g012160	Medtr5g036087	Medtr7g053500
		Medtr6g009540		Medtr4g094428	Medtr3g034640	Medtr5g038940	Medtr6g026820	Medtr5g037650	Medtr7g059285
		Medtr6g009720		Medtr4g097220	Medtr3g035130	Medtr5g044220	Medtr6g027460	Medtr5g042320	Medtr7g065740
		Medtr6g010810		Medtr4g097510	Medtr3g035970	Medtr5g045250	Medtr6g032830	Medtr5g044710	Medtr7g068070
		Medtr6g015910		Medtr4g101970	Medtr3g051950	Medtr5g048160	Medtr6g033660	Medtr5g045960	Medtr7g075453
		Medtr6g022560		Medtr4g102280	Medtr3g058610	Medtr5g056935	Medtr6g033675	Medtr5g054900	Medtr7g083110
		Medtr6g027840		Medtr4g102450	Medtr3g060670	Medtr5g058470	Medtr6g046620	Medtr5g061275	Medtr7g085150
		Medtr6g036620		Medtr4g102650	Medtr3g062600	Medtr5g061275	Medtr6g048310	Medtr5g061290	Medtr7g090520
		Medtr6g037750		Medtr4g104610	Medtr3g063030	Medtr5g061290	Medtr6g065370	Medtr5g066070	Medtr7g093260
		Medtr6g038730		Medtr4g106870	Medtr3g067565	Medtr5g064640	Medtr6g069600	Medtr5g079290	Medtr7g098610
		Medtr6g042660		Medtr4g107630	Medtr3g067685	Medtr5g066070	Medtr6g084120	Medtr5g081360	Medtr7g100510
		Medtr6g052300		Medtr4g109880	Medtr3g067770	Medtr5g072980	Medtr6g084430	Medtr5g081990	Medtr7g104130
		Medtr6g056070		Medtr4g114870	Medtr3g067775	Medtr5g074860	Medtr6g085050	Medtr5g083860	Medtr7g106750
		Medtr6g061690		Medtr4g116990	Medtr3g067780	Medtr5g081990	Medtr7g009960	Medtr5g084040	Medtr7g108905
		Medtr6g078770		Medtr4g117000	Medtr3g069410	Medtr5g083030	Medtr7g015960	Medtr5g085400	Medtr7g110100
		Medtr6g081810		Medtr4g119500	Medtr3g069500	Medtr5g085900	Medtr7g024765	Medtr5g089750	Medtr7g114990
		Medtr6g093140		Medtr4g122160	Medtr3g070290	Medtr5g089750	Medtr7g027175	Medtr5g091550	Medtr7g117495
		Medtr6g093150		Medtr4g123990	Medtr3g070860	Medtr5g091550	Medtr7g039110	Medtr5g094210	Medtr8g020610
		Medtr6g466410		Medtr4g128750	Medtr3g074070	Medtr5g094210	Medtr7g051510	Medtr5g095400	Medtr8g030600
		Medtr7g011663		Medtr4g129010	Medtr3g078730	Medtr5g095400	Medtr7g055807	Medtr5g095430	Medtr8g040690
		Medtr7g011900		Medtr4g132320	Medtr3g079450	Medtr5g095460	Medtr7g056680	Medtr5g095460	Medtr8g042910
		Medtr7g014160		Medtr4g132460	Medtr3g081130	Medtr5g096430	Medtr7g065600	Medtr5g097900	Medtr8g046000
		Medtr7g020980		Medtr4g133800	Medtr3g083810	Medtr5g096530	Medtr7g065720	Medtr5g098170	Medtr8g064180
		Medtr7g024730		Medtr4g133890	Medtr3g084310	Medtr5g099060	Medtr7g067330	Medtr5g098960	Medtr8g066030
		Medtr7g024750		Medtr4g133968	Medtr3g084340	Medtr6g007160	Medtr7g079010	Medtr5g099060	Medtr8g075920
		Medtr7g033300		Medtr5g005290	Medtr3g085700	Medtr6g007690	Medtr7g080220	Medtr5g464490	Medtr8g078770
		Medtr7g056620		Medtr5g005560	Medtr3g086910	Medtr6g015505	Medtr7g085930	Medtr5g464590	Medtr8g080570
		Medtr7g056640		Medtr5g006600	Medtr3g087740	Medtr6g022560	Medtr7g089860	Medtr6g005360	Medtr8g089800
		Medtr7g059290		Medtr5g009120	Medtr3g087860	Medtr6g023770	Medtr7g090310	Medtr6g005630	Medtr8g090315
		Medtr7g062890		Medtr5g010370	Medtr3g088590	Medtr6g023805	Medtr7g090970	Medtr6g007160	Medtr8g099365
		Medtr7g063730		Medtr5g011950	Medtr3g091190	Medtr6g034805	Medtr7g093160	Medtr6g007687	Medtr8g099375
		Medtr7g070800		Medtr5g011960	Medtr3g094320	Medtr6g036620	Medtr7g093170	Medtr6g018270	Medtr8g100135
		Medtr7g074220		Medtr5g012590	Medtr3g095910	Medtr6g044740	Medtr7g095250	Medtr6g022560	Medtr8g107370
		Medtr7g074730		Medtr5g015260	Medtr3g096070	Medtr6g045483	Medtr7g095410	Medtr6g023770	Medtr8g447000
		Medtr7g079310		Medtr5g015290	Medtr3g096930	Medtr6g049320	Medtr7g098510	Medtr6g023805	Medtr8g464300
		Medtr7g079440		Medtr5g015300	Medtr3g097015	Medtr6g061690	Medtr7g099540	Medtr6g028080	Medtr8g479380
		Medtr7g080935		Medtr5g019040	Medtr3g098320	Medtr6g066380	Medtr7g100120	Medtr6g034805
		Medtr7g082920		Medtr5g019070	Medtr3g099010	Medtr6g078770	Medtr7g101290	Medtr6g036620
		Medtr7g085810		Medtr5g022690	Medtr3g099500	Medtr6g088625	Medtr7g102330	Medtr6g037610
		Medtr7g086100		Medtr5g023240	Medtr3g101320	Medtr6g093150	Medtr7g104020	Medtr6g044740
		Medtr7g086140		Medtr5g025840	Medtr3g102100	Medtr6g463840	Medtr7g108770	Medtr6g044780
		Medtr7g090100		Medtr5g025850	Medtr3g102730	Medtr7g011790	Medtr7g112550	Medtr6g059530
		Medtr7g092620		Medtr5g031880	Medtr3g103610	Medtr7g018660	Medtr7g116650	Medtr6g061690
		Medtr7g096530		Medtr5g033490	Medtr3g107280	Medtr7g018670	Medtr7g118170	Medtr6g078770
		Medtr7g096690		Medtr5g034970	Medtr3g107500	Medtr7g027020	Medtr7g118300	Medtr6g088625
		Medtr7g098370		Medtr5g042410	Medtr3g108860	Medtr7g027180	Medtr8g010400	Medtr6g093180
		Medtr7g101190		Medtr5g045470	Medtr3g109430	Medtr7g028805	Medtr8g015450	Medtr7g011790
		Medtr7g104130		Medtr5g054300	Medtr3g109900	Medtr7g052640	Medtr8g023060	Medtr7g012040
		Medtr7g105460		Medtr5g061290	Medtr3g112150	Medtr7g056640	Medtr8g027290	Medtr7g013170
		Medtr7g105560		Medtr5g067250	Medtr3g112400	Medtr7g066110	Medtr8g028500	Medtr7g014160
		Medtr7g105570		Medtr5g069430	Medtr3g113660	Medtr7g073710	Medtr8g030590	Medtr7g018670
		Medtr7g105790		Medtr5g074860	Medtr3g113810	Medtr7g074220	Medtr8g030620	Medtr7g027180
		Medtr7g107520		Medtr5g075400	Medtr3g116830	Medtr7g074650	Medtr8g064180	Medtr7g028805
		Medtr7g116710		Medtr5g076900	Medtr3g449620	Medtr7g074730	Medtr8g067590	Medtr7g033300
		Medtr7g117730		Medtr5g083170	Medtr3g463590	Medtr7g078640	Medtr8g068360	Medtr7g056517
		Medtr7g490310		Medtr5g085330	Medtr3g464190	Medtr7g079300	Medtr8g068830	Medtr7g056640
		Medtr8g006790		Medtr5g087390	Medtr3g465510	Medtr7g079310	Medtr8g072550	Medtr7g062150
		Medtr8g012680		Medtr5g090660	Medtr3g465910	Medtr7g080935	Medtr8g077290	Medtr7g063730
		Medtr8g012775		Medtr5g092150	Medtr3g466180	Medtr7g084330	Medtr8g079050	Medtr7g066110
		Medtr8g012795		Medtr5g092960	Medtr3g467140	Medtr7g084370	Medtr8g089300	Medtr7g066620
		Medtr8g017100		Medtr5g094380	Medtr4g005730	Medtr7g084690	Medtr8g091320	Medtr7g068330
		Medtr8g017410		Medtr5g095460	Medtr4g005750	Medtr7g086040	Medtr8g092840	Medtr7g073380
		Medtr8g020840		Medtr5g095820	Medtr4g007300	Medtr7g086090	Medtr8g094740	Medtr7g078770
		Medtr8g022270		Medtr5g099060	Medtr4g007910	Medtr7g086100	Medtr8g104140	Medtr7g079300
		Medtr8g040940		Medtr5g099370	Medtr4g009420	Medtr7g092570	Medtr8g469980	Medtr7g079310
		Medtr8g041620		Medtr6g007160	Medtr4g009760	Medtr7g096530	Medtr8g471160	Medtr7g081795
		Medtr8g041650		Medtr6g007663	Medtr4g010120	Medtr7g097030		Medtr7g082570
		Medtr8g046240		Medtr6g007687	Medtr4g011630	Medtr7g098220		Medtr7g083410
		Medtr8g058350		Medtr6g007690	Medtr4g012330	Medtr7g098930		Medtr7g084350
		Medtr8g059425		Medtr6g009720	Medtr4g012460	Medtr7g099330		Medtr7g084370
		Medtr8g061360		Medtr6g010810	Medtr4g012490	Medtr7g105370		Medtr7g086040
		Medtr8g068050		Medtr6g017035	Medtr4g012850	Medtr7g111010		Medtr7g086140
		Medtr8g068265		Medtr6g022560	Medtr4g014280	Medtr7g451200		Medtr7g092620
		Medtr8g068300		Medtr6g036620	Medtr4g015270	Medtr8g006790		Medtr7g093330
		Medtr8g069350		Medtr6g038730	Medtr4g015790	Medtr8g012660		Medtr7g096530
		Medtr8g071050		Medtr6g042660	Medtr4g017240	Medtr8g012705		Medtr7g098090
		Medtr8g071900		Medtr6g044740	Medtr4g021350	Medtr8g013900		Medtr7g098220
		Medtr8g074330		Medtr6g052300	Medtr4g021800	Medtr8g017410		Medtr7g098930
		Medtr8g074510		Medtr6g061690	Medtr4g022430	Medtr8g023090		Medtr7g105370
		Medtr8g074530		Medtr6g078770	Medtr4g022800	Medtr8g023510		Medtr7g111850
		Medtr8g074920		Medtr6g081810	Medtr4g026780	Medtr8g028110		Medtr7g114870
		Medtr8g076940		Medtr6g089530	Medtr4g027840	Medtr8g028230		Medtr7g114890
		Medtr8g087425		Medtr6g093140	Medtr4g033200	Medtr8g036085		Medtr7g115690
		Medtr8g090350		Medtr6g093150	Medtr4g033205	Medtr8g044230		Medtr8g006790
		Medtr8g091720		Medtr6g463830	Medtr4g033330	Medtr8g045890		Medtr8g012705
		Medtr8g092290		Medtr6g465690	Medtr4g035880	Medtr8g059150		Medtr8g012795
		Medtr8g096640		Medtr6g466000	Medtr4g045667	Medtr8g059425		Medtr8g012800
		Medtr8g463700		Medtr6g466410	Medtr4g048460	Medtr8g064630		Medtr8g012805
				Medtr7g009930	Medtr4g050120	Medtr8g072610		Medtr8g016440
				Medtr7g011663	Medtr4g050170	Medtr8g074920		Medtr8g018620
				Medtr7g011770	Medtr4g052840	Medtr8g076620		Medtr8g022270
				Medtr7g011790	Medtr4g055310	Medtr8g079280		Medtr8g023090
				Medtr7g011900	Medtr4g057270	Medtr8g086820		Medtr8g026850
				Medtr7g012070	Medtr4g058000	Medtr8g089740		Medtr8g028110
				Medtr7g013790	Medtr4g063090	Medtr8g093840		Medtr8g028115
				Medtr7g018670	Medtr4g064380	Medtr8g095160		Medtr8g028230
				Medtr7g024730	Medtr4g065077	Medtr8g103233		Medtr8g036020
				Medtr7g033300	Medtr4g065080			Medtr8g040940
				Medtr7g056623	Medtr4g068520			Medtr8g043970
				Medtr7g059290	Medtr4g068550			Medtr8g058590
				Medtr7g069950	Medtr4g070860			Medtr8g058597
				Medtr7g074730	Medtr4g071520			Medtr8g059150
				Medtr7g078800	Medtr4g079700			Medtr8g068300
				Medtr7g079300	Medtr4g079720			Medtr8g069625
				Medtr7g080935	Medtr4g081530			Medtr8g088880
				Medtr7g085810	Medtr4g085590			Medtr8g089360
				Medtr7g086100	Medtr4g085750			Medtr8g095090
				Medtr7g086640	Medtr4g086510			Medtr8g095110
				Medtr7g090100	Medtr4g087460			Medtr8g096910
				Medtr7g093870	Medtr4g087730			Medtr8g097320
				Medtr7g096650	Medtr4g087810			Medtr8g097410
				Medtr7g098220	Medtr4g087985			Medtr8g100075
				Medtr7g098320	Medtr4g091580			Medtr8g106670
				Medtr7g101190	Medtr4g094240			Medtr8g445540
				Medtr7g102770	Medtr4g094570			Medtr8g465310
				Medtr7g103450	Medtr4g094838
				Medtr7g105370	Medtr4g097670
				Medtr7g105460	Medtr4g107270
				Medtr7g105560	Medtr4g107860
				Medtr7g105570	Medtr4g108310
				Medtr7g105790	Medtr4g112370
				Medtr7g110720	Medtr4g112440
				Medtr7g114870	Medtr4g112990
				Medtr7g116710	Medtr4g113820
				Medtr7g117415	Medtr4g114640
				Medtr7g451040	Medtr4g115420
				Medtr8g006790	Medtr4g116420
				Medtr8g009260	Medtr4g117600
				Medtr8g009630	Medtr4g118570
				Medtr8g012660	Medtr4g118590
				Medtr8g012705	Medtr4g119410
				Medtr8g012775	Medtr4g120240
				Medtr8g012795	Medtr4g120300
				Medtr8g012800	Medtr4g120940
				Medtr8g014760	Medtr4g120970
				Medtr8g014980	Medtr4g120990
				Medtr8g020950	Medtr4g121940
				Medtr8g022270	Medtr4g122220
				Medtr8g036085	Medtr4g122740
				Medtr8g040940	Medtr4g123850
				Medtr8g041620	Medtr4g123940
				Medtr8g042040	Medtr4g124190
				Medtr8g042900	Medtr4g124360
				Medtr8g045880	Medtr4g125470
				Medtr8g046240	Medtr4g125800
				Medtr8g059425	Medtr4g127220
				Medtr8g068300	Medtr4g128400
				Medtr8g071050	Medtr4g130390
				Medtr8g074350	Medtr4g132010
				Medtr8g074920	Medtr4g132020
				Medtr8g087425	Medtr5g005100
				Medtr8g092290	Medtr5g005540
				Medtr8g092670	Medtr5g006300
				Medtr8g092675	Medtr5g007640
				Medtr8g093560	Medtr5g008210
				Medtr8g095040	Medtr5g009000
				Medtr8g098375	Medtr5g009170
				Medtr8g098910	Medtr5g009670
				Medtr8g103233	Medtr5g010520
				Medtr8g103700	Medtr5g010590
				Medtr8g104110	Medtr5g010640
				Medtr8g107250	Medtr5g011040
				Medtr8g479380	Medtr5g014300
					Medtr5g016830
					Medtr5g017670
					Medtr5g020600
					Medtr5g020740
					Medtr5g020940
					Medtr5g024020
					Medtr5g025340
					Medtr5g025370
					Medtr5g030420
					Medtr5g031290
					Medtr5g031310
					Medtr5g031870
					Medtr5g032100
					Medtr5g033100
					Medtr5g035150
					Medtr5g037930
					Medtr5g040600
					Medtr5g041940
					Medtr5g043690
					Medtr5g055680
					Medtr5g056140
					Medtr5g062320
					Medtr5g067470
					Medtr5g068660
					Medtr5g071010
					Medtr5g071040
					Medtr5g074600
					Medtr5g075450
					Medtr5g076620
					Medtr5g076960
					Medtr5g077180
					Medtr5g082530
					Medtr5g082750
					Medtr5g085810
					Medtr5g086310
					Medtr5g086340
					Medtr5g086610
					Medtr5g090910
					Medtr5g090920
					Medtr5g090940
					Medtr5g091900
					Medtr5g096630
					Medtr5g098960
					Medtr6g005070
					Medtr6g009170
					Medtr6g009480
					Medtr6g012380
					Medtr6g012760
					Medtr6g012830
					Medtr6g016635
					Medtr6g016640
					Medtr6g016650
					Medtr6g016785
					Medtr6g027320
					Medtr6g027460
					Medtr6g032820
					Medtr6g033450
					Medtr6g034220
					Medtr6g034335
					Medtr6g037610
					Medtr6g039440
					Medtr6g044810
					Medtr6g045257
					Medtr6g045433
					Medtr6g045643
					Medtr6g046750
					Medtr6g046930
					Medtr6g055910
					Medtr6g055960
					Medtr6g059800
					Medtr6g060660
					Medtr6g064960
					Medtr6g065120
					Medtr6g065430
					Medtr6g065460
					Medtr6g066190
					Medtr6g066230
					Medtr6g071040
					Medtr6g078070
					Medtr6g084770
					Medtr6g085070
					Medtr6g088445
					Medtr6g088670
					Medtr6g488090
					Medtr7g009320
					Medtr7g009710
					Medtr7g009960
					Medtr7g012560
					Medtr7g013710
					Medtr7g021530
					Medtr7g021660
					Medtr7g023590
					Medtr7g023630
					Medtr7g023670
					Medtr7g026340
					Medtr7g033155
					Medtr7g033445
					Medtr7g034395
					Medtr7g035245
					Medtr7g050870
					Medtr7g050950
					Medtr7g050980
					Medtr7g051650
					Medtr7g055710
					Medtr7g056393
					Medtr7g057340
					Medtr7g057390
					Medtr7g057720
					Medtr7g057920
					Medtr7g060330
					Medtr7g060450
					Medtr7g062150
					Medtr7g066780
					Medtr7g067950
					Medtr7g067970
					Medtr7g068110
					Medtr7g068450
					Medtr7g068500
					Medtr7g068550
					Medtr7g074010
					Medtr7g076520
					Medtr7g078700
					Medtr7g080060
					Medtr7g080180
					Medtr7g081150
					Medtr7g081380
					Medtr7g081500
					Medtr7g081780
					Medtr7g082360
					Medtr7g084380
					Medtr7g085120
					Medtr7g085180
					Medtr7g085200
					Medtr7g085310
					Medtr7g088035
					Medtr7g090035
					Medtr7g093140
					Medtr7g094880
					Medtr7g095410
					Medtr7g096210
					Medtr7g098690
					Medtr7g099830
					Medtr7g102520
					Medtr7g102530
					Medtr7g106660
					Medtr7g109280
					Medtr7g111020
					Medtr7g111030
					Medtr7g111280
					Medtr7g111600
					Medtr7g111900
					Medtr7g113660
					Medtr7g113960
					Medtr7g114340
					Medtr7g417750
					Medtr8g008840
					Medtr8g009710
					Medtr8g012745
					Medtr8g012900
					Medtr8g012960
					Medtr8g013680
					Medtr8g014640
					Medtr8g018550
					Medtr8g018570
					Medtr8g018690
					Medtr8g018735
					Medtr8g020780
					Medtr8g020990
					Medtr8g021020
					Medtr8g022310
					Medtr8g023310
					Medtr8g027820
					Medtr8g030850
					Medtr8g030920
					Medtr8g032950
					Medtr8g033150
					Medtr8g037750
					Medtr8g038150
					Medtr8g040490
					Medtr8g042660
					Medtr8g051540
					Medtr8g058530
					Medtr8g058590
					Medtr8g059170
					Medtr8g062790
					Medtr8g064530
					Medtr8g064560
					Medtr8g065030
					Medtr8g066225
					Medtr8g069775
					Medtr8g070015
					Medtr8g070040
					Medtr8g072450
					Medtr8g073190
					Medtr8g073210
					Medtr8g075420
					Medtr8g075830
					Medtr8g076290
					Medtr8g076900
					Medtr8g079010
					Medtr8g080660
					Medtr8g081020
					Medtr8g081510
					Medtr8g088590
					Medtr8g089660
					Medtr8g091590
					Medtr8g095110
					Medtr8g095560
					Medtr8g096670
					Medtr8g098410
					Medtr8g098975
					Medtr8g099265
					Medtr8g105700
					Medtr8g106520
					Medtr8g106530
					Medtr8g447340
					Medtr8g461030
					Medtr8g467070
					Medtr8g469860
*Padj < 0.05
