# Supplementary material for: Identifying Temporally Regulated Root Nodulation Biomarkers Using Time Series Gene Co-Expression Network Analysis
Source: Front Plant Sci. 2019 Oct 31;10:1409. doi: 10.3389/fpls.2019.01409 (PMC6836625; doi:10.3389/fpls.2019.01409)
Supplement: Supplementary file 5 [file Table_3.xlsx]

## Sheet: S2
Gene	Gene Description
Medtr6g078770	transmembrane protein, putative
Medtr5g033490	LysM type receptor kinase
Medtr1g090807	myosin heavy chain-like protein, putative
Medtr4g079610	Clavata3/ESR (CLE) gene family member MtCLE13
Medtr4g081190	ABC transporter B family protein
Medtr3g086320	pectate lyase family protein
Medtr4g117000	glycoside hydrolase family 18 protein
Medtr1g056530	CCAAT-binding transcription factor
Medtr3g096200	glucan synthase-like protein
Medtr3g078250	LRR receptor-like kinase
Medtr1g075730	phosphatase 2C family protein
Medtr3g415670	transmembrane protein, putative
Medtr3g081140	cysteine-rich TM module stress tolerance protein
Medtr5g025850	LRR receptor-like kinase family protein
Medtr4g129010	tyrosine kinase family protein
Medtr8g006790	plasma membrane H+-ATPase
Medtr5g061290	seven in absentia family protein
Medtr3g112060	mannan endo-1,4-beta-mannosidase-like protein
Medtr3g087730	sulfate/bicarbonate/oxalate exchanger and transporter sat-1
Medtr3g012420	nodulin MtN21/EamA-like transporter family protein
Medtr6g022560	transmembrane protein, putative
Medtr5g099060	nodule inception protein
Medtr3g415650	early nodulin-12A protein, putative
Medtr6g061690	65-kDa microtubule-associated-like protein
Medtr4g133890	myosin II heavy chain family protein
Medtr3g415580	transmembrane protein, putative
Medtr5g025840	LRR receptor-like kinase family protein
Medtr4g024960	arginase family protein
Medtr4g119500	nuclear transcription factor Y protein
Medtr3g031270	wound-induced-like protein
Medtr6g007160	transmembrane protein, putative
Medtr6g036620	Leginsulin/Albumin-1
Medtr4g088510	hypothetical protein
Medtr1g088930	LRR receptor-like kinase
Medtr5g011950	lipid transfer protein
Medtr1g104890	cysteine-rich receptor-kinase-like protein
