# Supplementary material for: Identifying Temporally Regulated Root Nodulation Biomarkers Using Time Series Gene Co-Expression Network Analysis
Source: Front Plant Sci. 2019 Oct 31;10:1409. doi: 10.3389/fpls.2019.01409 (PMC6836625; doi:10.3389/fpls.2019.01409)
Supplement: Supplementary file 6 [file Table_4.xlsx]

## Sheet: S4
1	2	3	4	5	6	7
GeneA	GeneB	Spearman	Cluster	Num_Clusters	Samples	Module
Medtr4g080740	Medtr1g066990	0.990079	1	1	30	M0156
Medtr5g094560	Medtr3g465090	0.992016	1	2	27	NA
Medtr8g086600	Medtr2g093970	0.9913	1	2	24	M0091
Medtr3g063170	Medtr3g063140	0.99052	2	2	25	M0030
Medtr2g017960	Medtr2g017950	0.993209	2	2	22	M0091
Medtr8g087460	Medtr2g462000	0.992468	1	1	23	M0091
Medtr8g087460	Medtr4g059790	0.992119	1	2	24	M0091
Medtr8g087460	Medtr8g087450	0.992955	3	3	23	M0091
Medtr5g077510	Medtr1g080510	0.99252	1	2	22	NA
Medtr4g074960	Medtr3g071470	0.99069	1	1	29	M0004
Medtr7g057390	Medtr5g094560	0.991984	2	2	20	NA
Medtr7g057390	Medtr7g057340	0.992664	1	1	30	NA
Medtr2g098060	Medtr1g088110	0.990447	1	1	28	M0131
Medtr8g063270	Medtr2g462000	0.993185	1	1	23	M0091
Medtr8g063270	Medtr4g059790	0.99285	1	2	22	M0091
Medtr4g059780	Medtr2g078210	0.991176	1	2	23	M0091
Medtr4g059790	Medtr2g462000	0.990627	1	1	23	M0091
Medtr4g059790	Medtr4g059780	0.991437	1	2	23	M0091
Medtr2g462000	Medtr2g093980	0.990186	1	1	23	M0091
Medtr2g437770	Medtr1g088110	0.990404	1	2	27	M0131
Medtr3g093110	Medtr2g014030	0.990449	1	1	30	M0156
Medtr5g006440	Medtr4g116410	0.991087	1	1	30	M0156
Medtr8g106790	Medtr1g069585	0.993759	2	2	22	M0156
Medtr8g087450	Medtr2g078210	0.984891	1	2	23	M0091
Medtr2g006170	Medtr1g100960	0.983122	1	1	30	M0156
Medtr8g079320	Medtr8g079310	0.985951	1	2	26	NA
Medtr2g038250	Medtr1g081410	0.980889	1	1	30	M0156
Medtr6g085000	Medtr3g078653	0.984689	1	1	30	M0156
Medtr8g079050	Medtr3g463060	0.989789	1	1	29	M0132
Medtr3g108280	Medtr1g066990	0.988382	1	1	30	M0156
Medtr4g014590	Medtr3g008250	0.983434	1	2	20	NA
Medtr8g080460	Medtr4g094308	0.980993	1	1	30	M0156
Medtr7g108955	Medtr2g014030	0.983203	1	1	30	M0156
Medtr7g108955	Medtr3g093110	0.989223	1	1	30	M0156
Medtr7g071120	Medtr3g070880	0.987941	2	2	25	M0133
Medtr6g477780	Medtr6g477770	0.980288	1	1	29	NA
Medtr4g076870	Medtr2g026060	0.980498	2	2	21	NA
Medtr7g105250	Medtr1g068845	0.985801	1	2	23	NA
Medtr8g089790	Medtr5g091120	0.980686	1	1	30	M0156
Medtr7g108805	Medtr3g070930	0.98159	1	1	30	M0156
Medtr7g105030	Medtr2g010760	0.980981	1	1	30	NA
Medtr6g077820	Medtr1g069645	0.9868	2	3	21	NA
Medtr5g026750	Medtr1g103100	0.980417	1	1	30	M0156
Medtr5g026750	Medtr2g019670	0.980261	1	1	30	M0156
Medtr8g099945	Medtr3g098430	0.983387	1	1	30	M0134
Medtr8g046140	Medtr1g066860	0.986789	2	2	27	NA
Medtr4g080740	Medtr1g044660	0.981295	1	1	30	M0156
Medtr4g080740	Medtr1g069585	0.985599	1	1	30	M0156
Medtr4g080740	Medtr1g103100	0.981761	1	1	30	M0156
Medtr5g070010	Medtr4g415290	0.981866	1	1	28	M0132
Medtr7g027235	Medtr1g081410	0.983433	1	1	30	M0156
Medtr2g093980	Medtr2g078210	0.98141	1	2	23	M0091
Medtr2g093980	Medtr2g093970	0.984515	2	2	23	M0091
Medtr8g076830	Medtr4g017630	0.987522	2	2	21	M0110
Medtr5g097200	Medtr2g095830	0.980714	3	3	21	NA
Medtr4g094308	Medtr2g008180	0.980687	1	1	30	M0156
Medtr7g112770	Medtr4g100900	0.982604	2	2	22	M0156
Medtr7g108955	Medtr7g027235	0.98086	1	1	30	M0156
Medtr8g015570	Medtr1g054310	0.981718	1	1	30	M0156
Medtr8g015570	Medtr1g066990	0.982592	1	1	30	M0156
Medtr8g015570	Medtr4g080740	0.985211	1	1	30	M0156
Medtr8g015570	Medtr4g116410	0.981536	1	1	30	M0156
Medtr8g015570	Medtr5g006440	0.986139	1	1	30	M0156
Medtr8g015570	Medtr5g026750	0.983082	1	1	30	M0156
Medtr8g015570	Medtr6g043210	0.981706	1	1	30	M0156
Medtr8g015570	Medtr7g107420	0.982214	1	1	30	M0156
Medtr2g096340	Medtr1g022165	0.982363	1	1	30	M0156
Medtr5g082830	Medtr2g436100	0.983177	1	1	29	M0045
Medtr8g052030	Medtr4g021290	0.981528	1	1	30	M0156
Medtr8g052030	Medtr4g059400	0.988726	1	1	30	M0156
Medtr8g105110	Medtr3g094860	0.981218	1	1	30	M0156
Medtr8g105110	Medtr4g080740	0.983816	1	1	30	M0156
Medtr8g105110	Medtr5g015570	0.986765	1	1	30	M0156
Medtr7g111080	Medtr3g116250	0.984773	2	2	23	NA
Medtr4g021290	Medtr1g022165	0.984632	1	1	30	M0156
Medtr4g021290	Medtr3g005450	0.981754	1	1	30	M0156
Medtr4g021290	Medtr3g085490	0.986148	1	1	30	M0156
Medtr8g091910	Medtr8g052030	0.985968	1	1	30	M0156
Medtr8g087460	Medtr1g035360	0.983541	2	2	23	M0080
Medtr8g087460	Medtr2g017960	0.987429	1	2	23	M0091
Medtr8g087460	Medtr2g078210	0.988194	1	2	23	M0091
Medtr8g087460	Medtr4g053380	0.988183	1	2	24	M0091
Medtr8g087470	Medtr2g017960	0.980107	1	2	23	M0091
Medtr8g087470	Medtr4g059840	0.983448	2	2	23	M0082
Medtr3g088220	Medtr1g083960	0.981761	1	1	30	M0134
Medtr8g024540	Medtr7g095750	0.986914	2	2	22	NA
Medtr8g086600	Medtr1g069605	0.982725	1	2	22	M0091
Medtr8g086600	Medtr2g462000	0.982759	1	1	23	M0091
Medtr1g021652	Medtr0031s0060	0.981241	1	1	30	NA
Medtr3g063170	Medtr3g063160	0.986224	1	1	30	M0030
Medtr5g006440	Medtr1g066990	0.984035	1	1	30	M0156
Medtr4g120770	Medtr4g008160	0.982225	1	1	30	M0156
Medtr4g080740	Medtr3g108280	0.986981	1	1	30	M0156
Medtr4g080740	Medtr4g074260	0.980618	1	1	30	M0156
Medtr7g100100	Medtr2g436100	0.980415	1	3	23	M0045
Medtr7g100100	Medtr3g092630	0.986547	2	2	25	M0046
Medtr7g096140	Medtr1995s0010	0.982397	1	1	30	NA
Medtr5g041010	Medtr3g103610	0.985575	2	2	21	NA
Medtr5g091120	Medtr1g103100	0.984525	1	1	30	M0156
Medtr5g091120	Medtr3g070930	0.98484	1	1	30	M0156
Medtr5g091120	Medtr3g078653	0.981734	1	1	30	M0156
Medtr5g091120	Medtr4g074260	0.98089	1	1	30	M0156
Medtr5g091135	Medtr3g070930	0.982549	1	1	30	M0156
Medtr8g101980	Medtr0147s0070	0.985364	2	2	21	M0156
Medtr8g101980	Medtr1g081410	0.980696	1	1	30	M0156
Medtr8g101980	Medtr1g083460	0.982743	1	1	30	M0156
Medtr8g101980	Medtr3g094860	0.981459	1	1	30	M0156
Medtr8g101980	Medtr4g080740	0.983901	1	1	30	M0156
Medtr8g101980	Medtr5g091120	0.981081	1	1	30	M0156
Medtr4g094598	Medtr1g067490	0.988014	2	2	22	M0156
Medtr2g085085	Medtr2g038250	0.980024	1	1	30	M0156
Medtr7g010150	Medtr1g044660	0.986515	1	1	30	M0156
Medtr4g134770	Medtr3g107713	0.982872	2	2	23	NA
Medtr1g070435	Medtr1g070390	0.985572	1	1	30	NA
Medtr1g070450	Medtr1g023590	0.985781	1	2	23	M0043
Medtr1g070450	Medtr1g066860	0.984325	2	2	20	NA
Medtr7g445370	Medtr3g020660	0.982046	1	2	21	NA
Medtr5g010025	Medtr4g116410	0.986099	1	1	30	M0156
Medtr5g010025	Medtr5g006440	0.9828	1	1	30	M0156
Medtr7g098290	Medtr2g008180	0.984116	1	2	20	M0028
Medtr5g094560	Medtr4g011540	0.982884	2	2	26	NA
Medtr7g073550	Medtr2g095750	0.980666	1	1	30	M0019
Medtr6g065040	Medtr6g064980	0.988236	2	2	26	NA
Medtr4g125260	Medtr3g070880	0.982839	1	1	29	M0133
Medtr6g039440	Medtr2g008390	0.982606	1	2	25	NA
Medtr4g124640	Medtr0167s0060	0.981087	2	2	21	NA
Medtr4g074260	Medtr1g066990	0.984955	1	1	30	M0156
Medtr4g074260	Medtr1g081410	0.98352	1	1	30	M0156
Medtr3g099020	Medtr2g034760	0.989434	1	1	25	NA
Medtr7g088620	Medtr4g133660	0.982504	1	1	29	M0083
Medtr8g103245	Medtr1g071040	0.980224	2	2	27	NA
Medtr1g095540	Medtr1g077690	0.980653	2	2	21	NA
Medtr5g021800	Medtr5g015570	0.983546	1	2	28	M0156
Medtr5g021810	Medtr2g008610	-0.980977	2	4	21	NA
Medtr4g096690	Medtr1g111140	0.980301	1	1	30	M0047
Medtr2g079050	Medtr2g079030	0.983734	1	1	30	NA
Medtr4g063720	Medtr4g063710	0.980423	1	1	30	NA
Medtr7g010150	Medtr1g066990	0.982604	1	1	30	M0156
Medtr7g010150	Medtr1g069585	0.980645	1	1	30	M0156
Medtr7g010150	Medtr1g103100	0.982942	1	1	30	M0156
Medtr7g010150	Medtr4g080740	0.985557	1	1	30	M0156
Medtr7g010150	Medtr5g091120	0.985437	1	1	30	M0156
Medtr4g415290	Medtr3g463060	0.980728	1	1	29	M0132
Medtr7g105080	Medtr5g081705	0.981464	1	1	30	M0156
Medtr7g105080	Medtr7g053450	0.981613	1	1	30	M0156
Medtr1g032450	Medtr1g022385	0.981241	1	1	30	M0156
Medtr1g032450	Medtr1g023590	0.988985	1	1	30	M0156
Medtr5g092010	Medtr3g025880	0.985443	2	2	22	NA
Medtr3g085490	Medtr1g022165	0.983604	1	1	30	M0156
Medtr8g012325	Medtr6g085000	0.980066	1	1	30	M0156
Medtr8g012325	Medtr7g107380	0.980384	1	1	30	M0156
Medtr4g088595	Medtr3g085490	0.985206	1	1	30	M0156
Medtr4g116410	Medtr2g019670	0.98877	2	2	25	M0156
Medtr4g116410	Medtr4g080740	0.980179	1	1	30	M0156
Medtr3g094860	Medtr1g075720	0.982108	1	1	30	M0156
Medtr3g094860	Medtr1g081410	0.980986	1	1	30	M0156
Medtr3g094860	Medtr2g014030	0.985117	1	1	30	M0156
Medtr5g033960	Medtr2g019670	0.981049	1	1	30	M0156
Medtr7g107420	Medtr1g066990	0.985661	1	1	30	M0156
Medtr7g107420	Medtr2g038250	0.981195	1	1	30	M0156
Medtr7g107420	Medtr3g108280	0.982287	1	1	30	M0156
Medtr7g107420	Medtr4g080740	0.984679	1	1	30	M0156
Medtr7g107420	Medtr5g021800	0.989295	1	1	30	M0156
Medtr7g107420	Medtr7g076940	0.985947	1	1	30	M0156
Medtr2g436100	Medtr2g086920	0.982139	3	3	23	NA
Medtr8g091910	Medtr4g059400	0.980043	1	1	30	M0156
Medtr7g108805	Medtr6g085000	0.982951	1	1	30	M0156
Medtr7g108805	Medtr7g027235	0.983241	1	1	30	M0156
Medtr7g108805	Medtr7g107380	0.980025	1	1	30	M0156
Medtr7g105080	Medtr1g069585	0.988757	1	1	30	M0156
Medtr7g105080	Medtr2g019670	0.980335	1	1	30	M0156
Medtr7g105080	Medtr2g436800	0.981637	1	1	30	M0156
Medtr7g105080	Medtr4g080740	0.987213	1	1	30	M0156
Medtr8g093770	Medtr2g019670	0.985626	2	2	25	M0156
Medtr8g106790	Medtr1g032450	0.982922	1	1	30	M0156
Medtr8g106790	Medtr1g083460	0.981455	1	2	20	M0156
Medtr8g106790	Medtr3g078653	0.981732	1	1	30	M0156
Medtr8g106790	Medtr4g074260	0.98166	1	1	30	M0156
Medtr8g106790	Medtr7g107380	0.985932	1	1	30	M0156
Medtr8g088060	Medtr2g014030	0.980638	1	1	30	M0156
Medtr8g088060	Medtr2g096340	0.987263	1	1	30	M0156
Medtr8g088060	Medtr4g021290	0.981436	1	1	30	M0156
Medtr8g088060	Medtr4g059400	0.980207	1	1	30	M0156
Medtr8g028125	Medtr1g081410	0.986275	1	1	30	M0156
Medtr8g028125	Medtr2g038250	0.985247	1	1	30	M0156
Medtr8g028125	Medtr3g086330	0.983678	1	1	30	M0156
Medtr8g028125	Medtr7g027235	0.985048	1	1	30	M0156
Medtr8g028125	Medtr7g057770	0.980786	1	1	30	M0156
Medtr8g028125	Medtr7g108955	0.985279	1	1	30	M0156
Medtr5g082180	Medtr2g038250	0.983277	1	1	30	M0156
Medtr5g064530	Medtr1g034360	0.989994	1	3	26	NA
Medtr5g064530	Medtr2g009450	0.981751	1	1	30	M0132
Medtr4g117470	Medtr2g038250	0.984962	1	2	22	M0156
Medtr4g117470	Medtr3g093110	0.983727	1	1	30	M0156
Medtr4g117470	Medtr3g094860	0.983943	1	1	30	M0156
Medtr4g033200	Medtr2g055940	0.981225	2	2	22	NA
Medtr5g006440	Medtr4g080740	0.98224	1	1	30	M0156
Medtr7g102770	Medtr3g071470	0.983091	1	1	30	M0004
Medtr7g102770	Medtr4g074960	0.983089	1	1	29	M0004
Medtr7g092430	Medtr6g078480	0.981562	1	2	20	NA
Medtr7g027235	Medtr3g078653	0.983286	1	1	30	M0156
Medtr7g027235	Medtr5g091120	0.984348	1	1	30	M0156
Medtr7g027235	Medtr6g085000	0.986001	1	1	30	M0156
Medtr3g092630	Medtr2g436100	0.981184	1	2	28	M0045
Medtr7g053450	Medtr1g044660	0.980222	1	1	30	M0156
Medtr7g053450	Medtr1g066990	0.988719	1	1	30	M0156
Medtr7g053450	Medtr1g069585	0.983044	1	1	30	M0156
Medtr7g053450	Medtr3g108280	0.98483	1	1	30	M0156
Medtr7g053450	Medtr4g074260	0.987032	1	1	30	M0156
Medtr7g053450	Medtr4g080740	0.988989	1	1	30	M0156
Medtr7g053450	Medtr4g094598	0.983599	1	1	30	M0156
Medtr7g053450	Medtr5g006440	0.981702	1	1	30	M0156
Medtr7g053450	Medtr7g010150	0.980883	1	1	30	M0156
Medtr8g105340	Medtr1g103100	0.988012	1	1	30	M0156
Medtr8g105340	Medtr7g021030	0.981096	1	1	30	M0156
Medtr7g117150	Medtr3g014680	0.980009	1	2	20	NA
Medtr4g065093	Medtr4g065060	0.986221	1	1	30	M0001
Medtr6g064980	Medtr0927s0010	0.98174	1	2	27	M0026
Medtr2g462000	Medtr1g018200	0.983814	1	1	23	M0092
Medtr2g462000	Medtr2g078210	0.981665	1	1	23	M0091
Medtr2g462000	Medtr2g093970	0.98149	1	1	23	M0091
Medtr8g089300	Medtr2g034760	0.9837	1	1	26	NA
Medtr8g089300	Medtr4g415290	0.988304	1	1	26	M0132
Medtr8g089300	Medtr5g070010	0.986694	1	1	26	M0132
Medtr7g085310	Medtr3g108910	0.983531	1	2	20	NA
Medtr1g103100	Medtr1g044660	0.980615	1	1	30	M0156
Medtr1g103100	Medtr1g069585	0.981233	1	1	30	M0156
Medtr1g103100	Medtr1g075720	0.984281	1	1	30	M0156
Medtr1g103100	Medtr1g083460	0.980902	1	1	30	M0156
Medtr7g057770	Medtr4g117470	0.984586	1	1	30	M0156
Medtr4g059780	Medtr2g093980	0.989376	1	2	23	M0091
Medtr4g059790	Medtr2g078210	0.988132	2	2	23	M0091
Medtr7g107380	Medtr1g051820	0.982061	1	1	30	M0156
Medtr7g107380	Medtr1g083460	0.986342	1	1	30	M0156
Medtr7g107380	Medtr3g078653	0.981768	1	1	30	M0156
Medtr7g107380	Medtr6g085000	0.987834	1	1	30	M0156
Medtr5g015570	Medtr2g038250	0.981275	1	1	30	M0156
Medtr8g042900	Medtr4g074960	0.986221	1	1	29	M0004
Medtr7g059170	Medtr1g061160	0.981189	1	1	30	NA
Medtr7g076940	Medtr1g066990	0.989096	1	1	30	M0156
Medtr7g076940	Medtr3g108280	0.981116	1	1	30	M0156
Medtr7g076940	Medtr4g080740	0.981325	1	1	30	M0156
Medtr7g076940	Medtr4g094598	0.981229	1	1	30	M0156
Medtr7g076940	Medtr5g033960	0.981078	1	1	30	M0156
Medtr7g076940	Medtr7g053450	0.983727	1	1	30	M0156
Medtr3g067780	Medtr3g067775	0.988196	1	1	30	NA
Medtr6g037000	Medtr6g036920	0.989362	2	2	28	NA
Medtr8g063270	Medtr2g093980	0.983551	2	2	23	M0091
Medtr3g465090	Medtr0927s0010	0.989599	1	1	30	M0030
Medtr3g465090	Medtr3g063140	0.983537	1	1	30	M0030
Medtr3g465090	Medtr3g063170	0.984258	1	1	30	M0030
Medtr4g024550	Medtr1g013070	0.981576	2	2	24	NA
Medtr1g069585	Medtr1g044660	0.984341	1	1	30	M0156
Medtr1g069605	Medtr1g018200	0.989868	1	2	21	NA
Medtr3g078653	Medtr1g044660	0.981644	1	1	30	M0156
Medtr3g078653	Medtr1g069585	0.984346	1	1	30	M0156
Medtr3g078653	Medtr1g081410	0.980889	1	1	30	M0156
Medtr3g078653	Medtr2g019670	0.983476	1	1	30	M0156
Medtr3g078653	Medtr2g101900	0.980424	1	1	30	M0156
Medtr3g078653	Medtr2g436800	0.980145	1	1	30	M0156
Medtr3g078653	Medtr3g070930	0.985817	1	1	30	M0156
Medtr4g074930	Medtr2g006020	0.976278	1	1	30	M0113
Medtr2g078210	Medtr2g017950	0.97095	1	2	23	M0091
Medtr2g078210	Medtr2g017960	0.973693	2	2	23	M0091
Medtr5g038550	Medtr1g111900	0.970653	1	2	22	NA
Medtr5g093860	Medtr2g033380	0.970223	2	2	25	NA
Medtr4g134490	Medtr1g018200	0.979315	1	1	22	M0092
Medtr4g134490	Medtr2g093970	0.973458	1	1	22	M0091
Medtr4g134490	Medtr2g093980	0.974272	2	2	20	M0091
Medtr4g134490	Medtr2g462000	0.976101	1	1	22	M0091
Medtr2g033830	Medtr1g036800	0.972426	1	2	23	NA
Medtr4g025400	Medtr1g050425	0.970051	1	2	20	NA
Medtr1g069585	Medtr1g066990	0.977337	1	1	30	M0156
Medtr2g096940	Medtr2g090135	0.975194	1	2	20	NA
Medtr8g463130	Medtr6g082190	0.975722	1	2	22	NA
Medtr1g114250	Medtr1g069780	0.97339	1	1	30	M0093
Medtr2g043030	Medtr2g043020	0.975831	1	1	28	M0125
Medtr2g043040	Medtr2g043020	0.978499	1	1	28	M0125
Medtr2g043040	Medtr2g043030	0.973414	2	2	24	M0125
Medtr4g085580	Medtr1g100960	0.978668	1	1	30	M0156
Medtr4g085580	Medtr2g006170	0.974022	1	1	30	M0156
Medtr3g117490	Medtr3g070080	0.970082	2	3	21	NA
Medtr2g034990	Medtr1g069325	0.973193	2	2	22	NA
Medtr8g076070	Medtr4g028080	0.974101	2	3	23	NA
Medtr8g024060	Medtr3g110068	0.974027	2	2	22	NA
Medtr8g068845	Medtr7g090220	0.979615	2	3	21	NA
Medtr3g078653	Medtr1g069905	0.972467	1	1	30	M0156
Medtr3g078653	Medtr1g103100	0.976833	1	1	30	M0156
Medtr3g078653	Medtr2g014030	0.971511	1	1	30	M0156
Medtr3g078653	Medtr2g015680	0.974901	1	1	30	M0156
Medtr4g115090	Medtr1g107175	0.972482	3	3	22	NA
Medtr2g090335	Medtr1g012540	0.970101	2	2	20	NA
Medtr8g089300	Medtr2g009450	0.972397	1	1	27	M0132
Medtr8g089300	Medtr3g463060	0.978334	1	1	26	M0132
Medtr8g089300	Medtr5g064530	0.979561	1	1	27	M0132
Medtr6g087260	Medtr3g115200	-0.977535	3	3	20	NA
Medtr7g089080	Medtr1g075680	0.979111	2	2	27	NA
Medtr7g109480	Medtr2g065470	0.977322	1	2	22	NA
Medtr7g057770	Medtr1g075720	0.970287	1	1	30	M0156
Medtr7g057770	Medtr1g081410	0.971883	1	1	30	M0156
Medtr7g057770	Medtr2g008180	0.974607	1	1	30	M0156
Medtr7g057770	Medtr2g014030	0.9711	1	1	30	M0156
Medtr7g057770	Medtr2g038250	0.978375	1	1	30	M0156
Medtr7g057770	Medtr3g093110	0.979652	1	1	30	M0156
Medtr7g057770	Medtr3g094860	0.978653	1	1	30	M0156
Medtr7g057770	Medtr5g082180	0.970848	1	1	30	M0156
Medtr4g133660	Medtr2g084620	-0.970927	2	2	20	M0083
Medtr4g029190	Medtr1g088110	0.973012	1	1	28	M0131
Medtr1g103100	Medtr1g066990	0.971299	1	1	30	M0156
Medtr1g103100	Medtr1g081410	0.970541	1	1	30	M0156
Medtr4g109880	Medtr3g071470	0.970846	1	1	30	M0006
Medtr6g071790	Medtr5g062660	0.971823	1	2	20	NA
Medtr7g085310	Medtr1g114690	0.972112	2	2	23	NA
Medtr7g451200	Medtr1173s0010	0.970512	1	1	28	NA
Medtr5g015570	Medtr1g066990	0.973452	1	1	30	M0156
Medtr5g015570	Medtr2g008180	0.979284	1	1	30	M0156
Medtr5g015570	Medtr2g035930	0.972812	1	1	30	M0156
Medtr5g015570	Medtr2g085085	0.973728	1	1	30	M0156
Medtr5g015570	Medtr2g090910	0.972391	1	1	29	M0156
Medtr5g015570	Medtr3g108280	0.977504	1	1	30	M0156
Medtr5g015570	Medtr4g080740	0.975523	1	1	30	M0156
Medtr5g015570	Medtr4g094308	0.978102	1	1	30	M0156
Medtr3g081150	Medtr2g435530	-0.973004	1	2	23	NA
Medtr6g083940	Medtr4g087160	0.972347	2	2	23	NA
Medtr7g083410	Medtr5g066060	0.970962	1	2	24	NA
Medtr7g059285	Medtr5g069800	0.970996	1	2	20	NA
Medtr7g022470	Medtr5g036480	0.973512	2	2	25	NA
Medtr7g107380	Medtr1g022385	0.971783	1	1	30	M0156
Medtr7g107380	Medtr1g023590	0.973892	1	1	30	M0156
Medtr7g107380	Medtr1g032450	0.977311	1	1	30	M0156
Medtr7g107380	Medtr1g081410	0.971017	1	1	30	M0156
Medtr7g107380	Medtr2g014030	0.973968	1	1	30	M0156
Medtr7g107380	Medtr2g014220	0.970177	1	1	30	M0156
Medtr7g107380	Medtr2g019670	0.976458	1	1	30	M0156
Medtr7g107380	Medtr3g070930	0.970375	1	1	30	M0156
Medtr7g107380	Medtr3g086330	0.971051	1	1	30	M0156
Medtr7g107380	Medtr4g063060	0.973063	1	1	30	M0156
Medtr7g107380	Medtr4g074260	0.972106	1	1	30	M0156
Medtr7g107380	Medtr5g018940	0.977204	2	2	27	M0156
Medtr7g107380	Medtr5g021800	0.973733	1	1	30	M0156
Medtr7g107380	Medtr5g091120	0.973503	1	1	30	M0156
Medtr7g107380	Medtr7g027235	0.978025	1	1	30	M0156
Medtr4g010180	Medtr2g101180	-0.971551	2	2	23	NA
Medtr4g059780	Medtr2g017950	0.97664	2	2	23	M0091
Medtr4g059780	Medtr2g017960	0.977708	1	2	23	M0091
Medtr4g059780	Medtr4g053380	0.975012	1	2	23	M0091
Medtr4g059790	Medtr2g093980	0.976722	1	2	20	M0091
Medtr5g031170	Medtr1g018200	0.979061	1	1	22	M0094
Medtr5g031170	Medtr3g096910	0.971438	1	1	22	M0094
Medtr7g076940	Medtr0147s0070	0.974721	1	1	30	M0156
Medtr7g076940	Medtr1g044660	0.975264	1	1	30	M0156
Medtr7g076940	Medtr2g019670	0.97112	1	1	30	M0156
Medtr7g076940	Medtr2g038250	0.972974	1	1	30	M0156
Medtr7g076940	Medtr3g105430	0.97044	1	1	30	M0156
Medtr7g076940	Medtr4g074260	0.974372	1	1	30	M0156
Medtr7g076940	Medtr4g116410	0.974637	1	1	30	M0156
Medtr7g076940	Medtr5g006440	0.978234	1	1	30	M0156
Medtr7g076940	Medtr5g010025	0.975564	1	1	30	M0156
Medtr7g076940	Medtr5g015570	0.970333	1	1	30	M0156
Medtr7g076940	Medtr5g021800	0.976997	1	1	30	M0156
Medtr7g076940	Medtr7g010150	0.971056	1	1	30	M0156
Medtr8g042900	Medtr3g071470	0.970645	1	1	30	M0004
Medtr7g086780	Medtr2g099510	-0.97425	1	2	24	NA
Medtr4g059400	Medtr1g022385	0.978115	1	2	23	M0156
Medtr4g059400	Medtr1g058250	0.970679	1	1	30	M0112
Medtr4g059400	Medtr1g069905	0.972043	1	1	30	M0156
Medtr4g059400	Medtr2g014030	0.976744	1	1	30	M0156
Medtr4g059400	Medtr3g093110	0.972173	1	1	30	M0156
Medtr4g059400	Medtr4g021290	0.977415	1	1	30	M0156
Medtr5g023150	Medtr4g011020	0.972808	1	1	30	NA
Medtr4g011630	Medtr2g008380	0.976607	1	1	30	NA
Medtr2g035930	Medtr0147s0070	0.974043	1	1	30	M0156
Medtr7g111690	Medtr7g081040	0.973545	2	2	22	NA
Medtr2g010760	Medtr1g076700	0.972806	1	1	29	M0135
Medtr7g027235	Medtr1g103100	0.970383	1	1	30	M0156
Medtr7g027235	Medtr3g070930	0.979845	1	1	30	M0156
Medtr7g027235	Medtr3g094860	0.972552	1	1	30	M0156
Medtr7g027235	Medtr4g063060	0.975619	1	1	30	M0156
Medtr7g027235	Medtr4g117470	0.971375	1	1	30	M0156
Medtr7g027235	Medtr5g091135	0.975543	1	1	30	M0156
Medtr7g027235	Medtr7g010150	0.97987	1	1	30	M0156
Medtr3g093110	Medtr1g075720	0.975891	1	1	30	M0156
Medtr3g093110	Medtr1g081410	0.977672	1	1	30	M0156
Medtr3g093110	Medtr2g008180	0.977415	1	1	30	M0156
Medtr3g093110	Medtr2g038250	0.972425	1	1	30	M0156
Medtr3g093110	Medtr3g078653	0.970405	1	1	30	M0156
Medtr3g093110	Medtr3g086330	0.97093	1	1	30	M0156
Medtr8g069920	Medtr5g097490	0.976589	2	3	20	NA
Medtr8g069925	Medtr2g462000	0.97501	1	1	23	M0016
Medtr2g025020	Medtr1g035230	0.97206	1	1	30	NA
Medtr1g087910	Medtr1g066990	0.970248	1	1	30	M0156
Medtr6g078480	Medtr1g097610	0.976895	3	3	20	NA
Medtr2g437770	Medtr2g098060	0.971904	1	1	28	M0131
Medtr2g009450	Medtr1g034360	0.977607	2	3	26	NA
Medtr7g069430	Medtr5g026750	0.974108	1	2	26	M0044
Medtr8g105340	Medtr1g044660	0.970057	1	1	30	M0156
Medtr8g105340	Medtr1g069585	0.974065	1	1	30	M0156
Medtr8g105340	Medtr1g083460	0.973894	1	1	30	M0156
Medtr8g105340	Medtr2g436800	0.975889	1	1	30	M0156
Medtr8g105340	Medtr3g070930	0.973353	1	1	30	M0156
Medtr8g105340	Medtr3g078653	0.974604	1	1	30	M0156
Medtr8g105340	Medtr3g110068	0.972049	1	1	30	M0095
Medtr8g105340	Medtr5g087560	0.976019	1	1	30	M0156
Medtr8g105340	Medtr5g091120	0.976182	1	1	30	M0156
Medtr8g105340	Medtr8g089790	0.974757	1	1	30	M0156
Medtr8g105340	Medtr8g093770	0.97634	1	1	30	M0156
Medtr6g461650	Medtr6g090605	0.974747	2	2	25	NA
Medtr7g053450	Medtr1g054310	0.97211	1	1	30	M0156
Medtr7g053450	Medtr1g081410	0.978797	1	1	30	M0156
Medtr7g053450	Medtr1g103100	0.976618	1	1	30	M0156
Medtr7g053450	Medtr2g019670	0.975852	1	1	30	M0156
Medtr7g053450	Medtr2g038250	0.973059	1	1	30	M0156
Medtr7g053450	Medtr2g090910	0.975733	1	1	29	M0156
Medtr7g053450	Medtr2g436800	0.972815	1	1	30	M0156
Medtr7g053450	Medtr3g008250	0.974484	1	1	30	M0156
Medtr7g053450	Medtr3g078653	0.979793	1	1	30	M0156
Medtr7g053450	Medtr4g116410	0.97246	1	1	30	M0156
Medtr7g053450	Medtr4g117470	0.973476	1	1	30	M0156
Medtr7g053450	Medtr5g015570	0.973754	1	1	30	M0156
Medtr7g053450	Medtr5g026750	0.973297	1	1	30	M0156
Medtr7g053450	Medtr5g033960	0.973018	1	1	30	M0156
Medtr7g053450	Medtr5g091120	0.979464	1	1	30	M0156
Medtr3g092600	Medtr1g044660	0.97081	1	1	30	M0156
Medtr3g092630	Medtr2g097620	0.97042	1	2	25	M0048
Medtr3g088590	Medtr2g008380	0.971244	1	1	30	NA
Medtr4g053380	Medtr1g035360	0.971891	1	1	23	M0080
Medtr4g053380	Medtr2g017950	0.976234	2	2	23	M0091
Medtr4g053380	Medtr2g462000	0.973731	1	1	23	M0091
Medtr6g064980	Medtr3g063160	0.976826	2	2	27	M0026
Medtr6g064980	Medtr3g465090	0.978748	1	2	27	M0026
Medtr6g065040	Medtr0927s0010	0.975342	1	2	25	NA
Medtr2g462000	Medtr1g069605	0.979393	1	1	23	M0091
Medtr8g101980	Medtr8g089790	0.97445	1	1	30	M0156
Medtr8g101980	Medtr8g093770	0.975693	1	1	30	M0156
Medtr7g105080	Medtr0024s0220	0.972093	1	1	30	M0156
Medtr7g105080	Medtr0147s0070	0.971026	1	1	30	M0156
Medtr7g105080	Medtr1g023000	0.978802	1	1	30	M0156
Medtr7g105080	Medtr1g044660	0.979412	1	1	30	M0156
Medtr7g105080	Medtr1g066990	0.973175	1	1	30	M0156
Medtr7g105080	Medtr1g081410	0.972057	1	1	30	M0156
Medtr7g105080	Medtr1g087910	0.974269	1	1	30	M0156
Medtr7g105080	Medtr1g103100	0.973335	1	1	30	M0156
Medtr7g105080	Medtr2g098000	0.973708	1	1	30	M0156
Medtr7g105080	Medtr3g078653	0.979215	1	1	30	M0156
Medtr7g105080	Medtr3g108280	0.970457	1	1	30	M0156
Medtr7g105080	Medtr4g074260	0.970818	1	1	30	M0156
Medtr7g105080	Medtr5g006440	0.974652	1	1	30	M0156
Medtr6g015010	Medtr5g088980	0.973552	1	2	23	NA
Medtr3g070880	Medtr1g018420	0.977625	2	2	26	NA
Medtr3g070880	Medtr2g023930	0.976607	1	1	29	M0133
Medtr3g070880	Medtr2g039910	0.977223	1	1	29	M0133
Medtr3g070930	Medtr0147s0070	0.973006	1	2	28	M0156
Medtr4g112780	Medtr2g005570	0.974217	1	2	23	NA
Medtr7g108805	Medtr4g063060	0.970135	1	1	30	M0156
Medtr7g108805	Medtr5g091135	0.972485	1	1	30	M0156
Medtr4g019490	Medtr3g462730	0.970274	1	2	27	NA
Medtr8g088060	Medtr1g022165	0.975252	1	1	30	M0156
Medtr8g088060	Medtr1g069905	0.970589	1	1	30	M0156
Medtr8g088060	Medtr2g012450	0.974748	1	1	30	M0156
Medtr8g088060	Medtr2g101900	0.978493	1	1	30	M0156
Medtr8g088060	Medtr3g093110	0.975036	1	1	30	M0156
Medtr8g088060	Medtr4g063060	0.973549	1	1	30	M0156
Medtr8g088060	Medtr4g094308	0.972308	1	1	30	M0156
Medtr8g088060	Medtr7g088680	0.971549	1	1	30	M0029
Medtr8g088060	Medtr7g108955	0.97946	1	1	30	M0156
Medtr8g088060	Medtr8g052030	0.973728	1	1	30	M0156
Medtr8g028125	Medtr1g066990	0.97384	1	1	30	M0156
Medtr8g028125	Medtr2g014030	0.978546	1	1	30	M0156
Medtr8g028125	Medtr2g085085	0.978249	1	1	30	M0156
Medtr8g028125	Medtr3g078653	0.976526	1	1	30	M0156
Medtr8g028125	Medtr3g108280	0.978151	1	1	30	M0156
Medtr8g028125	Medtr4g074260	0.979949	1	1	30	M0156
Medtr8g028125	Medtr4g080740	0.970944	1	1	30	M0156
Medtr8g028125	Medtr4g117470	0.970295	2	2	22	M0156
Medtr8g028125	Medtr5g015570	0.977337	1	1	30	M0156
Medtr8g028125	Medtr5g082180	0.976041	1	1	30	M0156
Medtr8g028125	Medtr6g085000	0.972347	1	1	30	M0156
Medtr8g028125	Medtr7g010150	0.974346	1	1	30	M0156
Medtr8g028125	Medtr7g053450	0.978891	1	1	30	M0156
Medtr8g028125	Medtr7g107380	0.97016	1	1	30	M0156
Medtr8g093770	Medtr1g069585	0.973355	1	1	30	M0156
Medtr8g093770	Medtr1g103100	0.974729	1	1	30	M0156
Medtr8g093770	Medtr2g015680	0.97302	1	1	30	M0156
Medtr8g093770	Medtr2g436800	0.978834	1	1	30	M0156
Medtr8g093770	Medtr3g078653	0.975908	1	1	30	M0156
Medtr8g093770	Medtr3g094860	0.970259	1	1	30	M0156
Medtr8g093770	Medtr4g080740	0.978227	1	1	30	M0156
Medtr8g093770	Medtr5g033960	0.97219	2	2	26	M0156
Medtr8g093770	Medtr5g091120	0.975479	1	1	30	M0156
Medtr8g093770	Medtr7g010150	0.976909	1	1	30	M0156
Medtr8g093770	Medtr7g021030	0.97791	1	1	30	M0156
Medtr8g093770	Medtr7g053450	0.971257	1	1	30	M0156
Medtr8g093770	Medtr8g089790	0.97833	1	1	30	M0156
Medtr7g084690	Medtr2g016800	0.970197	2	2	21	NA
Medtr8g106790	Medtr1g022385	0.976973	1	1	30	M0156
Medtr8g106790	Medtr1g044660	0.970927	1	1	30	M0156
Medtr8g106790	Medtr1g081410	0.972989	1	1	30	M0156
Medtr8g106790	Medtr2g014220	0.975271	1	1	30	M0156
Medtr8g106790	Medtr2g019670	0.979755	1	1	30	M0156
Medtr8g106790	Medtr2g098000	0.971598	1	1	30	M0156
Medtr8g106790	Medtr3g070930	0.972109	1	1	30	M0156
Medtr8g106790	Medtr3g086330	0.970178	1	1	30	M0156
Medtr8g106790	Medtr3g094860	0.971586	2	2	22	M0156
Medtr8g106790	Medtr4g080740	0.973559	2	2	27	M0156
Medtr8g106790	Medtr5g018940	0.973962	1	2	27	M0156
Medtr8g106790	Medtr5g021800	0.970262	1	1	30	M0156
Medtr8g106790	Medtr5g025120	0.97439	1	1	30	M0156
Medtr8g106790	Medtr5g026750	0.975269	1	1	30	M0156
Medtr8g106790	Medtr5g033960	0.973511	1	1	30	M0156
Medtr8g106790	Medtr5g091120	0.977862	1	1	30	M0156
Medtr8g106790	Medtr6g085000	0.97294	1	1	30	M0156
Medtr8g106790	Medtr7g027235	0.970365	1	1	30	M0156
Medtr8g106790	Medtr7g053450	0.973107	1	1	30	M0156
Medtr8g106790	Medtr7g108805	0.973786	1	1	30	M0156
Medtr8g106790	Medtr8g012325	0.976627	1	1	30	M0156
Medtr8g106790	Medtr8g015570	0.972679	1	2	27	M0156
Medtr8g106790	Medtr8g101980	0.9763	1	1	30	M0156
Medtr7g067460	Medtr1g088960	0.97232	1	3	21	NA
Medtr4g117470	Medtr1g066990	0.971764	1	1	30	M0156
Medtr4g117470	Medtr1g075720	0.975787	1	1	30	M0156
Medtr4g117470	Medtr1g081410	0.976562	1	1	30	M0156
Medtr4g117470	Medtr2g014030	0.97923	1	1	30	M0156
Medtr4g117470	Medtr4g074260	0.979434	1	1	30	M0156
Medtr4g062410	Medtr2g098000	0.978821	1	1	30	M0153
Medtr5g082180	Medtr2g069050	0.976354	1	1	30	M0156
Medtr5g082180	Medtr2g085085	0.972799	1	1	30	M0156
Medtr5g021800	Medtr0147s0070	0.978358	1	1	30	M0156
Medtr5g021800	Medtr1g054310	0.970434	1	1	30	M0156
Medtr5g021800	Medtr1g066990	0.975514	1	1	30	M0156
Medtr5g021800	Medtr2g014220	0.971302	1	1	30	M0156
Medtr7g108490	Medtr3g031280	0.974799	1	2	23	NA
Medtr7g021030	Medtr5g026750	0.974456	1	1	30	M0156
Medtr7g021030	Medtr5g091120	0.975027	1	1	30	M0156
Medtr7g021030	Medtr6g053730	0.971438	1	2	22	M0153
Medtr1g099800	Medtr1g012520	-0.978018	2	2	21	NA
Medtr6g053550	Medtr1g105965	0.973678	2	2	25	NA
Medtr8g096730	Medtr7g057330	0.975119	1	2	26	NA
Medtr5g006440	Medtr3g108280	0.974206	1	1	30	M0156
Medtr5g006440	Medtr4g094598	0.975764	1	1	30	M0156
Medtr5g006440	Medtr4g103340	0.971032	1	1	30	M0156
Medtr5g025690	Medtr4g116480	0.970618	2	2	27	M0136
Medtr3g009530	Medtr2g099095	0.976795	2	2	21	NA
Medtr5g087560	Medtr1g103100	0.978426	1	1	30	M0156
Medtr7g458880	Medtr6g023760	0.971418	1	1	30	M0010
Medtr4g116410	Medtr1g044660	0.9725	1	1	30	M0156
Medtr4g116410	Medtr1g066990	0.976144	1	1	30	M0156
Medtr4g116410	Medtr1g067490	0.979601	1	1	30	M0156
Medtr4g116410	Medtr1g069585	0.972787	1	1	30	M0156
Medtr4g116410	Medtr4g103340	0.973843	1	1	30	M0156
Medtr4g116420	Medtr1g100623	0.975198	1	2	24	NA
Medtr3g094860	Medtr1g054310	0.970519	1	1	30	M0156
Medtr3g094860	Medtr1g066990	0.97212	1	1	30	M0156
Medtr3g094860	Medtr2g038250	0.977093	1	1	30	M0156
Medtr3g094860	Medtr3g093110	0.978992	1	1	30	M0156
Medtr5g033960	Medtr1g044660	0.973941	1	1	30	M0156
Medtr5g033960	Medtr1g066990	0.974376	1	1	30	M0156
Medtr5g033960	Medtr2g098000	0.977117	1	1	30	M0156
Medtr5g033960	Medtr3g108280	0.972792	1	1	30	M0156
Medtr5g033960	Medtr4g080740	0.974671	1	1	30	M0156
Medtr5g033960	Medtr5g021800	0.970064	1	1	30	M0156
Medtr6g046760	Medtr3g070290	0.973098	2	2	25	NA
Medtr2g005570	Medtr1g100960	0.974599	1	1	30	M0156
Medtr4g094930	Medtr1g069460	0.974735	1	2	24	NA
Medtr8g065030	Medtr6g009480	0.978966	1	1	30	NA
Medtr7g107400	Medtr1g069585	0.97532	2	2	28	M0156
Medtr7g107400	Medtr2g089340	0.972478	1	2	24	NA
Medtr7g107400	Medtr4g103340	0.978038	1	1	30	M0156
Medtr7g107400	Medtr5g083790	0.978393	1	1	30	M0156
Medtr7g107400	Medtr7g021030	0.970886	2	2	21	M0156
Medtr7g107420	Medtr0147s0070	0.977497	1	1	30	M0156
Medtr7g107420	Medtr1g054310	0.976838	1	1	30	M0156
Medtr7g107420	Medtr1g069585	0.970085	1	1	30	M0156
Medtr7g107420	Medtr2g035930	0.97359	1	1	30	M0156
Medtr7g107420	Medtr2g085085	0.970296	1	1	30	M0156
Medtr7g107420	Medtr2g090910	0.970515	1	1	29	M0156
Medtr7g107420	Medtr4g074260	0.973334	1	1	30	M0156
Medtr7g107420	Medtr4g094598	0.972555	1	1	30	M0156
Medtr7g107420	Medtr4g116410	0.97033	1	1	30	M0156
Medtr7g107420	Medtr5g006440	0.973257	1	1	30	M0156
Medtr7g107420	Medtr5g015570	0.978109	1	1	30	M0156
Medtr7g107420	Medtr5g026750	0.97202	1	1	30	M0156
Medtr7g107420	Medtr5g033960	0.971953	1	1	30	M0156
Medtr7g107420	Medtr7g053450	0.975001	1	1	30	M0156
Medtr7g451040	Medtr3g098390	0.971429	2	2	20	NA
Medtr4g008160	Medtr1g022165	0.97982	1	1	30	M0156
Medtr4g011000	Medtr1g011750	0.971121	1	2	23	NA
Medtr4g125860	Medtr1g028720	-0.97534	1	2	22	NA
Medtr5g098310	Medtr0449s0040	0.972643	1	1	29	NA
Medtr8g091910	Medtr1g022385	0.971651	1	1	30	M0156
Medtr8g091910	Medtr2g014030	0.975467	1	1	30	M0156
Medtr8g083210	Medtr4g102390	0.979223	2	2	21	NA
Medtr4g092620	Medtr4g069240	0.977559	1	2	25	NA
Medtr2g436100	Medtr2g016800	0.972559	2	2	27	M0045
Medtr1g083460	Medtr1g051820	0.973991	1	1	30	M0156
Medtr1g083460	Medtr1g069585	0.976521	1	1	30	M0156
Medtr1g083460	Medtr1g075720	0.973735	1	1	30	M0156
Medtr1g083460	Medtr1g081410	0.977733	1	1	30	M0156
Medtr3g085490	Medtr1g100960	0.97763	1	1	30	M0156
Medtr3g085490	Medtr2g005570	0.975284	1	1	30	M0156
Medtr3g085490	Medtr2g096340	0.971767	1	1	30	M0156
Medtr3g085490	Medtr3g005450	0.97538	1	1	30	M0156
Medtr2g035150	Medtr2g035100	0.972913	2	2	26	NA
Medtr4g100900	Medtr0147s0070	0.970546	1	1	30	M0156
Medtr4g100900	Medtr1g044660	0.971348	1	1	30	M0156
Medtr2g019670	Medtr1g044660	0.979345	1	1	30	M0156
Medtr2g019670	Medtr1g069585	0.976707	1	1	30	M0156
Medtr2g019670	Medtr1g083460	0.976813	1	1	30	M0156
Medtr2g019670	Medtr2g014220	0.973951	1	1	30	M0156
Medtr2g014030	Medtr1g022385	0.974923	1	1	30	M0156
Medtr2g014030	Medtr1g075720	0.976199	1	1	30	M0156
Medtr2g014030	Medtr1g081410	0.977048	1	1	30	M0156
Medtr2g014030	Medtr1g083460	0.97134	1	1	30	M0156
Medtr5g031470	Medtr4g087040	0.971564	1	1	29	M0137
Medtr5g042590	Medtr1g107485	0.970228	2	2	21	NA
Medtr5g007730	Medtr5g007717	0.979067	1	1	30	NA
Medtr1g114000	Medtr1g090130	0.9703	3	3	23	NA
Medtr4g088595	Medtr3g005450	0.970563	1	1	30	M0156
Medtr7g115340	Medtr7g113200	0.974548	1	3	20	NA
Medtr7g096610	Medtr3g086580	0.973281	2	2	20	NA
Medtr6g084770	Medtr4g033200	0.973431	1	1	30	NA
Medtr8g012325	Medtr1g022165	0.970155	1	1	30	M0156
Medtr8g012325	Medtr1g032450	0.978611	1	1	30	M0156
Medtr8g012325	Medtr1g051820	0.971293	1	1	30	M0156
Medtr8g012325	Medtr1g061670	0.974719	1	1	30	M0156
Medtr8g012325	Medtr1g069905	0.974945	1	1	30	M0156
Medtr8g012325	Medtr3g070930	0.97553	1	1	30	M0156
Medtr8g012325	Medtr3g078653	0.970603	1	1	30	M0156
Medtr8g012325	Medtr3g095810	0.970382	1	1	30	M0156
Medtr8g012325	Medtr4g059400	0.974999	1	1	30	M0156
Medtr8g012325	Medtr4g063060	0.977676	1	1	30	M0156
Medtr8g012325	Medtr5g018940	0.975821	2	2	27	M0156
Medtr8g012325	Medtr5g025120	0.970729	1	1	30	M0156
Medtr8g012325	Medtr7g027235	0.975886	1	1	30	M0156
Medtr8g012325	Medtr7g108805	0.97772	1	1	30	M0156
Medtr3g070930	Medtr1g044660	0.971494	1	1	30	M0156
Medtr3g070930	Medtr1g081410	0.971986	1	1	30	M0156
Medtr3g070930	Medtr1g103100	0.97676	1	1	30	M0156
Medtr3g070930	Medtr2g015680	0.974168	1	1	30	M0156
Medtr3g070930	Medtr2g019670	0.970668	1	1	30	M0156
Medtr3g070930	Medtr2g101900	0.9703	1	1	30	M0156
Medtr3g070930	Medtr2g436800	0.972265	1	1	30	M0156
Medtr2g101900	Medtr2g096340	0.970681	1	1	30	M0156
Medtr5g044160	Medtr1g044660	0.976135	1	2	20	M0009
Medtr5g044160	Medtr4g071150	0.977041	1	2	26	M0049
Medtr4g123597	Medtr1g054710	0.973514	1	1	30	NA
Medtr7g081660	Medtr3g086330	0.973492	1	1	30	M0156
Medtr2g086500	Medtr1g067490	0.972986	1	1	30	M0156
Medtr6g093150	Medtr4g098460	0.972398	1	3	20	NA
Medtr5g021800	Medtr3g108280	0.974888	1	1	30	M0156
Medtr5g021800	Medtr4g080740	0.972597	1	1	30	M0156
Medtr7g021030	Medtr1g103100	0.977782	1	1	30	M0156
Medtr7g021030	Medtr2g015680	0.979823	1	1	30	M0156
Medtr7g021030	Medtr2g069490	0.970849	1	2	27	M0039
Medtr7g021030	Medtr3g110068	0.975341	1	1	30	M0095
Medtr5g094310	Medtr5g066320	0.975358	1	1	29	M0137
Medtr5g075955	Medtr3g055700	0.972359	1	3	20	NA
Medtr3g104720	Medtr2g006960	0.973337	2	3	20	NA
Medtr7g088035	Medtr2g026590	0.974198	1	2	27	NA
Medtr5g033090	Medtr1g081410	0.971899	1	1	30	M0156
Medtr5g033090	Medtr2g008180	0.974797	1	1	30	M0156
Medtr5g033090	Medtr3g094860	0.97239	1	1	30	M0156
Medtr7g117950	Medtr3g010170	-0.976565	1	2	22	NA
Medtr8g018770	Medtr3g112020	0.97079	1	3	24	NA
Medtr5g010025	Medtr1g019150	0.975625	1	2	21	NA
Medtr5g010025	Medtr1g066990	0.97378	1	1	30	M0156
Medtr5g010025	Medtr1g067490	0.973352	1	1	30	M0156
Medtr5g096540	Medtr4g121870	0.974984	1	1	30	M0027
Medtr6g022720	Medtr4g036455	0.972873	1	2	21	NA
Medtr7g105080	Medtr5g026750	0.974562	1	1	30	M0156
Medtr7g105080	Medtr5g033960	0.978781	1	1	30	M0156
Medtr7g105080	Medtr7g010150	0.975436	1	1	30	M0156
Medtr3g086330	Medtr1g069585	0.971599	1	1	30	M0156
Medtr3g086330	Medtr1g081410	0.970997	1	1	30	M0156
Medtr3g086330	Medtr2g014030	0.970127	1	1	30	M0156
Medtr3g086330	Medtr2g038250	0.97578	1	1	30	M0156
Medtr1g111140	Medtr1g103020	0.972752	1	1	30	M0050
Medtr4g093920	Medtr3g026290	0.97622	1	1	27	NA
Medtr7g010150	Medtr1g081410	0.979285	1	1	30	M0156
Medtr7g010150	Medtr1g083460	0.970749	1	1	30	M0156
Medtr7g010150	Medtr2g436800	0.976031	1	1	30	M0156
Medtr7g010150	Medtr3g070930	0.977387	1	1	30	M0156
Medtr7g010150	Medtr3g078653	0.977513	1	1	30	M0156
Medtr7g010150	Medtr3g108280	0.976527	1	1	30	M0156
Medtr7g010150	Medtr4g074260	0.972576	1	1	30	M0156
Medtr7g010150	Medtr4g094598	0.970491	1	1	30	M0156
Medtr7g010150	Medtr4g116410	0.978002	1	1	30	M0156
Medtr7g010150	Medtr4g117470	0.971214	1	1	30	M0156
Medtr7g010150	Medtr5g006440	0.979342	1	1	30	M0156
Medtr7g010150	Medtr5g026750	0.970466	1	1	30	M0156
Medtr7g010150	Medtr5g032440	0.973542	2	2	21	M0157
Medtr7g010150	Medtr6g085000	0.971052	1	1	30	M0156
Medtr4g125260	Medtr4g086190	0.973971	2	2	28	M0133
Medtr8g442420	Medtr7g007400	0.972948	1	2	20	NA
Medtr8g040740	Medtr1g014040	0.972743	1	2	22	NA
Medtr3g462730	Medtr1g116820	0.971024	1	2	24	NA
Medtr7g073550	Medtr5g020600	0.974854	1	1	30	NA
Medtr7g073550	Medtr6g016790	0.976015	1	2	20	M0019
Medtr3g005140	Medtr1g063940	-0.975736	1	2	24	NA
Medtr3g005140	Medtr2g095260	-0.97036	2	2	26	M0138
Medtr8g088830	Medtr2g098060	0.978316	1	2	27	M0131
Medtr8g088830	Medtr4g029190	0.973167	1	1	27	M0131
Medtr2g100250	Medtr1g008620	0.973618	2	2	28	M0051
Medtr2g100250	Medtr1g104550	0.979662	2	2	26	M0051
Medtr4g074260	Medtr1g044660	0.973116	1	1	30	M0156
Medtr4g074260	Medtr1g054310	0.975331	1	1	30	M0156
Medtr4g074260	Medtr1g069585	0.974507	1	1	30	M0156
Medtr4g074260	Medtr1g075720	0.975734	1	1	30	M0156
Medtr4g074260	Medtr1g103100	0.97553	1	1	30	M0156
Medtr4g074260	Medtr2g014030	0.974414	1	1	30	M0156
Medtr4g074260	Medtr2g038250	0.978418	1	1	30	M0156
Medtr4g074260	Medtr3g078653	0.977055	1	1	30	M0156
Medtr4g074260	Medtr3g093110	0.971032	1	1	30	M0156
Medtr4g074260	Medtr3g094860	0.975121	1	2	22	M0156
Medtr4g074260	Medtr3g108280	0.979623	1	1	30	M0156
Medtr5g083790	Medtr1g012540	0.972414	1	2	24	NA
Medtr5g083790	Medtr2g069310	0.971366	1	1	29	M0084
Medtr5g083790	Medtr4g116080	0.972195	1	2	24	NA
Medtr3g105430	Medtr1g066990	0.970285	1	1	30	M0156
Medtr8g103245	Medtr3g110720	0.975876	2	2	21	NA
Medtr8g103245	Medtr4g088150	0.972474	1	1	30	NA
Medtr7g088620	Medtr4g064570	0.975933	2	2	28	NA
Medtr4g080330	Medtr2g101350	0.97108	3	3	20	NA
Medtr3g098430	Medtr1g025430	0.975719	1	1	30	M0134
Medtr3g067475	Medtr3g015377	0.970405	1	1	30	NA
Medtr2g067370	Medtr1g014040	0.974665	2	2	23	NA
Medtr3g028495	Medtr3g027772	0.972427	2	2	27	NA
Medtr2g098000	Medtr2g019670	0.977488	1	1	30	M0156
Medtr7g092270	Medtr5g008010	0.975968	1	3	22	NA
Medtr2g097620	Medtr1g048610	0.979192	1	2	25	NA
Medtr2g097620	Medtr2g016800	0.97974	2	2	25	M0048
Medtr2g097620	Medtr2g086920	0.97119	1	1	29	NA
Medtr4g094598	Medtr0147s0070	0.973356	1	1	30	M0156
Medtr4g094598	Medtr1g044660	0.9772	1	1	30	M0156
Medtr4g094598	Medtr1g066990	0.978082	1	1	30	M0156
Medtr4g094598	Medtr2g090910	0.970162	2	2	28	M0156
Medtr4g094598	Medtr4g074260	0.977946	1	1	30	M0156
Medtr4g094598	Medtr4g080740	0.97254	1	1	30	M0156
Medtr2g103570	Medtr1995s0010	-0.970646	1	2	23	NA
Medtr8g101980	Medtr1g066990	0.978429	1	1	30	M0156
Medtr8g101980	Medtr1g103100	0.971211	1	1	30	M0156
Medtr8g101980	Medtr2g014220	0.970299	1	1	30	M0156
Medtr8g101980	Medtr2g019670	0.976056	1	1	30	M0156
Medtr8g101980	Medtr2g436800	0.972174	1	1	30	M0156
Medtr8g101980	Medtr3g070930	0.978872	1	1	30	M0156
Medtr8g101980	Medtr3g078653	0.979191	1	1	30	M0156
Medtr8g101980	Medtr3g108280	0.975363	1	1	30	M0156
Medtr8g101980	Medtr4g074260	0.978114	1	1	30	M0156
Medtr8g101980	Medtr5g026750	0.973371	2	2	23	M0156
Medtr8g101980	Medtr5g033960	0.973343	1	1	30	M0156
Medtr8g101980	Medtr7g010150	0.978146	1	1	30	M0156
Medtr8g101980	Medtr7g027235	0.975128	1	1	30	M0156
Medtr8g101980	Medtr7g053450	0.977118	1	1	30	M0156
Medtr8g101980	Medtr7g076940	0.970676	1	1	30	M0156
Medtr8g101980	Medtr7g105080	0.975199	1	1	30	M0156
Medtr8g101980	Medtr7g107420	0.971073	1	1	30	M0156
Medtr8g101980	Medtr7g108805	0.972329	1	1	30	M0156
Medtr4g050480	Medtr3g088010	-0.976036	2	2	21	NA
Medtr1g096490	Medtr1g035360	0.971874	1	2	21	NA
Medtr2g085085	Medtr1g044660	0.972089	1	1	30	M0156
Medtr2g085085	Medtr1g081410	0.971344	1	1	30	M0156
Medtr2g085085	Medtr2g008180	0.972556	1	1	30	M0156
Medtr2g085085	Medtr2g035930	0.97329	1	1	30	M0156
Medtr6g088445	Medtr5g087940	0.978992	1	4	20	NA
Medtr3g096910	Medtr2g093970	0.976602	2	3	21	M0092
Medtr7g075910	Medtr5g086320	0.978221	3	3	20	NA
Medtr8g014560	Medtr3g012490	0.97727	1	3	20	NA
Medtr2g012440	Medtr1g104550	0.975296	2	2	26	NA
Medtr5g094540	Medtr4g033200	0.976173	1	1	29	NA
Medtr5g094550	Medtr5g094540	0.977666	1	1	28	NA
Medtr5g094570	Medtr5g094560	0.978146	1	1	29	NA
Medtr4g030890	Medtr2g028950	0.975197	1	3	20	NA
Medtr1g061670	Medtr1g032450	0.97716	1	1	30	M0156
Medtr7g094460	Medtr5g006440	0.971272	1	1	30	M0156
Medtr7g076190	Medtr5g013150	0.973995	1	1	30	M0002
Medtr7g098290	Medtr4g094308	0.971311	1	1	30	M0028
Medtr7g024880	Medtr7g024873	0.971676	1	1	30	NA
Medtr5g010025	Medtr4g080740	0.970239	1	1	30	M0156
Medtr5g010025	Medtr4g094598	0.973116	1	1	30	M0156
Medtr5g010025	Medtr4g103340	0.976811	1	1	30	M0156
Medtr1g098170	Medtr1g022165	0.970452	1	1	30	M0156
Medtr1g081410	Medtr1g044660	0.972646	1	1	30	M0156
Medtr1g081410	Medtr1g066990	0.971425	1	1	30	M0156
Medtr1g081410	Medtr1g069585	0.972511	1	1	30	M0156
Medtr1g081410	Medtr1g075720	0.972738	1	1	30	M0156
Medtr3g063160	Medtr3g063140	0.979493	1	1	30	M0030
Medtr3g063170	Medtr3g063120	0.978825	1	1	29	M0030
Medtr3g005430	Medtr2g085085	0.973965	2	2	24	NA
Medtr8g058965	Medtr2g006880	0.976259	2	2	21	NA
Medtr8g006960	Medtr1g044660	0.978037	1	2	26	M0077
Medtr8g006960	Medtr7g010150	0.970698	2	2	26	M0077
Medtr8g086600	Medtr4g134490	0.976375	1	1	22	M0091
Medtr8g086600	Medtr8g070700	0.973569	2	2	21	M0091
Medtr3g088220	Medtr1g025430	0.974386	1	1	30	M0134
Medtr2g101040	Medtr2g043020	-0.978117	2	3	21	NA
Medtr7g023260	Medtr4g070040	0.975495	2	3	22	NA
Medtr5g040570	Medtr1g022165	0.979146	1	1	30	M0156
Medtr5g040570	Medtr1g098170	0.971685	1	1	30	M0156
Medtr5g040570	Medtr3g005450	0.975697	1	1	30	M0156
Medtr5g040570	Medtr4g021290	0.973199	1	1	30	M0156
Medtr5g040570	Medtr4g088595	0.971575	1	1	30	M0156
Medtr5g040570	Medtr4g120770	0.977648	1	1	30	M0156
Medtr1g075720	Medtr1g054310	0.974769	1	1	30	M0156
Medtr4g120770	Medtr1g022165	0.973425	1	1	30	M0156
Medtr4g120770	Medtr1g069905	0.970307	1	2	25	M0156
Medtr4g120770	Medtr3g085490	0.972415	1	1	30	M0156
Medtr4g120770	Medtr4g021290	0.976474	1	1	30	M0156
Medtr4g120770	Medtr4g088595	0.97064	1	1	30	M0156
Medtr4g104470	Medtr1g071680	0.971913	2	2	20	NA
Medtr5g006440	Medtr1g044660	0.977231	1	1	30	M0156
Medtr5g006440	Medtr1g054310	0.972596	1	1	30	M0156
Medtr5g006440	Medtr1g069585	0.978665	1	1	30	M0156
Medtr5g006440	Medtr1g103100	0.972244	1	1	30	M0156
Medtr5g006440	Medtr3g008250	0.973854	1	1	30	M0156
Medtr5g070010	Medtr0097s0070	0.977529	1	1	28	M0132
Medtr5g070010	Medtr2g009450	0.972312	1	1	28	M0132
Medtr5g070010	Medtr2g062600	0.973759	1	1	27	M0132
Medtr7g100100	Medtr2g086920	0.971474	1	2	21	NA
Medtr7g100100	Medtr2g097620	0.977503	1	1	30	M0048
Medtr7g113800	Medtr2g436100	0.97097	1	1	29	M0045
Medtr4g080740	Medtr3g078653	0.974479	1	1	30	M0156
Medtr4g080740	Medtr3g094860	0.975017	1	1	30	M0156
Medtr3g008250	Medtr1g013070	0.979796	2	2	24	NA
Medtr3g008250	Medtr1g066990	0.971089	1	1	30	M0156
Medtr5g091120	Medtr1g044660	0.975815	1	1	30	M0156
Medtr5g091120	Medtr1g066990	0.976931	1	1	30	M0156
Medtr5g091120	Medtr1g081410	0.979252	1	1	30	M0156
Medtr5g091120	Medtr2g019670	0.971825	1	1	30	M0156
Medtr5g091120	Medtr2g436800	0.971926	1	1	30	M0156
Medtr5g091120	Medtr4g063060	0.976412	1	1	30	M0156
Medtr5g091120	Medtr4g080740	0.975117	1	1	30	M0156
Medtr5g091120	Medtr5g026750	0.976095	1	1	30	M0156
Medtr5g091120	Medtr5g087560	0.972741	1	1	30	M0156
Medtr5g091135	Medtr1g069905	0.976878	1	1	30	M0156
Medtr5g091135	Medtr2g096340	0.976784	1	1	30	M0156
Medtr5g091135	Medtr3g078653	0.979793	1	1	30	M0156
Medtr5g091135	Medtr3g095810	0.974355	1	1	30	M0156
Medtr5g093580	Medtr3g026780	0.97291	1	3	23	NA
Medtr1g051820	Medtr1g032450	0.971671	1	1	30	M0156
Medtr4g069920	Medtr4g008250	0.97115	1	1	30	NA
Medtr8g022210	Medtr4g132840	0.971841	1	2	22	NA
Medtr2g436800	Medtr1g044660	0.973351	1	1	30	M0156
Medtr2g436800	Medtr1g069585	0.976218	1	1	30	M0156
Medtr2g436800	Medtr1g081410	0.974394	1	1	30	M0156
Medtr2g436800	Medtr1g083460	0.971819	1	1	30	M0156
Medtr2g436800	Medtr1g103100	0.972676	1	1	30	M0156
Medtr2g436800	Medtr2g015680	0.97199	1	1	30	M0156
Medtr2g436800	Medtr2g019670	0.97801	1	1	30	M0156
Medtr7g015220	Medtr3g063120	0.979385	2	2	27	M0031
Medtr7g015220	Medtr3g465090	0.972765	2	2	25	M0031
Medtr8g105110	Medtr3g094220	0.970451	1	2	26	M0156
Medtr8g105110	Medtr3g108280	0.977266	1	1	30	M0156
Medtr8g105110	Medtr4g074260	0.978174	1	1	30	M0156
Medtr8g105110	Medtr4g100900	0.973656	1	1	30	M0156
Medtr8g105110	Medtr4g117470	0.971738	1	1	30	M0156
Medtr8g105110	Medtr5g033090	0.970594	1	1	30	M0156
Medtr8g105110	Medtr5g081705	0.975996	1	1	30	M0156
Medtr8g105110	Medtr7g010150	0.975271	1	3	23	M0156
Medtr8g105110	Medtr7g053450	0.978532	1	1	30	M0156
Medtr8g105110	Medtr7g057770	0.972422	1	1	30	M0156
Medtr8g105110	Medtr7g105080	0.975635	1	1	30	M0156
Medtr8g105110	Medtr7g107420	0.973937	1	1	30	M0156
Medtr8g105110	Medtr8g015570	0.971523	1	1	30	M0156
Medtr8g105110	Medtr8g028125	0.975302	1	1	30	M0156
Medtr8g105110	Medtr8g046140	0.973027	1	1	30	M0156
Medtr8g105110	Medtr8g089790	0.970566	1	1	30	M0156
Medtr8g105110	Medtr8g093770	0.974227	1	1	30	M0156
Medtr8g105110	Medtr8g101980	0.974889	1	1	30	M0156
Medtr5g020620	Medtr3g462760	0.975424	1	1	30	NA
Medtr5g067160	Medtr3g063200	0.972798	3	3	22	NA
Medtr5g081705	Medtr1g069585	0.976879	1	1	30	M0156
Medtr5g081705	Medtr1g081410	0.971774	1	1	30	M0156
Medtr5g081705	Medtr2g019670	0.972088	1	1	30	M0156
Medtr5g081705	Medtr3g078653	0.972807	1	1	30	M0156
Medtr5g081705	Medtr3g094220	0.972105	1	1	30	M0156
Medtr4g021290	Medtr2g014030	0.976191	1	1	30	M0156
Medtr4g021290	Medtr2g096340	0.977356	1	1	30	M0156
Medtr4g021290	Medtr4g008160	0.977731	1	1	30	M0156
Medtr5g015210	Medtr1g029610	0.970297	2	2	22	NA
Medtr7g079550	Medtr6g033535	0.973511	2	2	22	NA
Medtr8g091910	Medtr7g107380	0.970476	1	1	30	M0156
Medtr8g091910	Medtr8g012325	0.971005	1	1	30	M0156
Medtr8g091910	Medtr8g088060	0.973533	1	1	30	M0156
Medtr7g085500	Medtr3g061130	0.97501	1	1	30	NA
Medtr3g062320	Medtr1g011850	0.978597	2	2	25	NA
Medtr5g025120	Medtr1g032450	0.979748	1	1	30	M0156
Medtr5g025120	Medtr1g061670	0.971157	1	1	30	M0156
Medtr5g025120	Medtr1g083460	0.971039	1	1	30	M0156
Medtr5g025120	Medtr2g013540	0.970781	1	1	30	M0111
Medtr5g025120	Medtr3g070930	0.97935	1	1	30	M0156
Medtr5g025120	Medtr3g078653	0.970632	1	1	30	M0156
Medtr5g025120	Medtr3g095810	0.979488	1	1	30	M0156
Medtr2g008180	Medtr1g081410	0.970343	1	1	30	M0156
Medtr3g075400	Medtr1g043775	0.976091	3	4	20	NA
Medtr8g087450	Medtr8g063270	0.978482	1	2	20	M0091
Medtr8g087460	Medtr2g017950	0.975748	2	2	21	M0091
Medtr8g087460	Medtr2g093970	0.978587	1	2	23	M0091
Medtr8g087460	Medtr8g086600	0.979226	1	2	24	M0091
Medtr8g007235	Medtr1g069905	0.976391	1	1	30	M0017
Medtr8g007235	Medtr7g108955	0.975473	1	1	30	M0017
Medtr4g064570	Medtr2g043030	0.975402	1	2	27	M0085
Medtr4g064570	Medtr2g436100	0.971838	1	2	27	M0086
Medtr1g066990	Medtr1g044660	0.97923	1	1	30	M0156
Medtr1g066990	Medtr1g044720	0.973166	2	2	26	M0102
Medtr1g066990	Medtr1g054310	0.973279	1	1	30	M0156
Medtr6g088320	Medtr1g088110	0.97347	1	1	25	M0131
Medtr3g110028	Medtr1g076700	0.977989	1	2	28	NA
Medtr4g121870	Medtr1g044660	0.970691	1	1	30	M0156
Medtr4g121870	Medtr1g069585	0.971731	1	1	30	M0156
Medtr4g121870	Medtr1g075720	0.972614	1	1	30	M0156
Medtr4g121870	Medtr1g081410	0.971134	1	1	30	M0156
Medtr4g121870	Medtr1g083460	0.978405	1	1	30	M0156
Medtr4g121870	Medtr1g103100	0.971851	1	1	30	M0156
Medtr4g121870	Medtr2g101900	0.977412	1	1	30	M0156
Medtr4g121870	Medtr3g070930	0.970742	1	1	30	M0156
Medtr4g121870	Medtr3g078653	0.976779	1	1	30	M0156
Medtr5g038960	Medtr5g038950	0.974738	1	1	28	M0020
Medtr4g094572	Medtr4g009740	0.970324	1	2	25	NA
Medtr5g097200	Medtr2g019670	0.970354	1	1	30	M0139
Medtr8g075950	Medtr8g075260	0.977892	1	1	29	M0052
Medtr6g015410	Medtr3g040090	0.973397	1	2	22	NA
Medtr7g069950	Medtr5g053930	0.977307	2	2	23	NA
Medtr6g023760	Medtr2g018860	0.973493	1	1	30	M0010
Medtr6g023760	Medtr3g116080	0.97512	1	1	30	M0010
Medtr7g112770	Medtr2g019670	0.977224	2	2	26	M0156
Medtr7g112770	Medtr2g436800	0.972016	2	2	28	M0156
Medtr7g112770	Medtr7g021030	0.971262	1	1	30	M0156
Medtr8g080460	Medtr1g022385	0.977301	1	1	30	M0156
Medtr7g108955	Medtr7g057770	0.972643	1	1	30	M0156
Medtr4g094308	Medtr2g014030	0.977958	1	1	30	M0156
Medtr4g094308	Medtr2g038250	0.975886	1	1	30	M0156
Medtr4g094308	Medtr3g093110	0.978983	1	1	30	M0156
Medtr4g094308	Medtr3g094860	0.972088	1	1	30	M0156
Medtr4g094308	Medtr4g059400	0.972267	1	1	30	M0156
Medtr8g012450	Medtr5g095830	0.971965	2	2	22	NA
Medtr2g096340	Medtr2g014030	0.978331	1	1	30	M0156
Medtr3g095810	Medtr1g022165	0.977159	1	1	30	M0156
Medtr3g095810	Medtr1g023590	0.971691	1	1	30	M0156
Medtr3g095810	Medtr1g032450	0.974582	1	1	30	M0156
Medtr3g095810	Medtr1g051820	0.974837	1	1	30	M0156
Medtr3g095810	Medtr2g096340	0.98	1	1	30	M0156
Medtr3g095810	Medtr3g070930	0.976568	1	1	30	M0156
Medtr4g081880	Medtr2g009600	0.974361	3	3	21	NA
Medtr8g015570	Medtr1g044660	0.971062	1	1	30	M0156
Medtr8g015570	Medtr1g069585	0.979986	1	1	30	M0156
Medtr8g015570	Medtr1g087910	0.972674	1	1	30	M0156
Medtr8g015570	Medtr1g103100	0.975399	1	1	30	M0156
Medtr8g015570	Medtr3g007700	0.971388	1	1	30	M0156
Medtr8g015570	Medtr3g108280	0.971393	1	1	30	M0156
Medtr8g015570	Medtr4g074260	0.973598	1	1	30	M0156
Medtr8g015570	Medtr4g094598	0.970529	1	1	30	M0156
Medtr8g015570	Medtr5g010025	0.973212	1	1	30	M0156
Medtr8g015570	Medtr5g021800	0.974342	1	1	30	M0156
Medtr8g015570	Medtr7g010150	0.975905	1	1	30	M0156
Medtr8g015570	Medtr7g053450	0.977607	1	1	30	M0156
Medtr8g015570	Medtr7g076940	0.970627	1	1	30	M0156
Medtr8g015570	Medtr7g105080	0.978687	1	1	30	M0156
Medtr8g015570	Medtr7g112770	0.971765	1	1	30	M0156
Medtr6g060230	Medtr2g013980	0.970268	1	2	20	NA
Medtr7g100820	Medtr4g068320	0.971732	1	2	20	NA
Medtr8g052030	Medtr8g012325	0.977096	1	1	30	M0156
Medtr4g123900	Medtr3g100940	0.97924	2	2	22	NA
Medtr8g016370	Medtr1g018200	0.974549	2	2	22	NA
Medtr8g046140	Medtr1g069585	0.97178	1	1	30	M0156
Medtr8g046140	Medtr4g080740	0.976653	1	1	30	M0156
Medtr8g046140	Medtr6g007897	0.972662	2	3	20	NA
Medtr8g046140	Medtr7g010150	0.973578	1	1	30	M0156
Medtr8g046140	Medtr7g112770	0.976679	2	2	27	M0156
Medtr8g099945	Medtr8g099795	0.974789	1	1	30	M0134
Medtr4g011540	Medtr3g063120	0.973989	2	2	26	M0081
Medtr4g011540	Medtr3g063140	0.972888	2	2	24	M0081
Medtr4g011540	Medtr3g105730	0.97084	1	2	20	NA
Medtr7g056250	Medtr2g089865	0.973722	2	2	21	NA
Medtr7g027235	Medtr1g044660	0.97633	1	1	30	M0156
Medtr7g027235	Medtr1g069905	0.975308	1	1	30	M0156
Medtr7g027235	Medtr1g083460	0.972878	1	1	30	M0156
Medtr5g070010	Medtr3g463060	0.977242	1	1	28	M0132
Medtr5g070010	Medtr5g014100	0.973633	1	1	26	M0032
Medtr5g070010	Medtr5g064530	0.974075	1	1	28	M0132
Medtr7g100040	Medtr3g115250	0.970023	1	1	30	M0114
Medtr4g080740	Medtr0147s0070	0.972428	1	1	30	M0156
Medtr4g080740	Medtr1g054310	0.975301	1	1	30	M0156
Medtr4g080740	Medtr1g075720	0.973799	1	1	30	M0156
Medtr4g080740	Medtr1g081410	0.975364	1	1	30	M0156
Medtr4g080740	Medtr1g083460	0.971685	1	1	30	M0156
Medtr4g080740	Medtr1g087910	0.973148	1	1	30	M0156
Medtr4g080740	Medtr2g019670	0.974172	1	1	30	M0156
Medtr4g080740	Medtr2g038250	0.97397	1	1	30	M0156
Medtr4g080740	Medtr2g436800	0.975225	1	1	30	M0156
Medtr4g115530	Medtr1g088250	0.972754	1	2	28	NA
Medtr2g093970	Medtr1g035360	0.974609	2	2	23	NA
Medtr2g015680	Medtr1g083460	0.971178	1	1	30	M0156
Medtr3g005450	Medtr1g022165	0.978113	1	1	30	M0156
Medtr8g080940	Medtr4g073730	0.979304	2	4	20	NA
Medtr4g088150	Medtr1g019150	0.977112	2	2	24	NA
Medtr4g088150	Medtr1g071040	0.972795	1	1	29	NA
Medtr5g097490	Medtr5g075710	0.972979	1	2	20	NA
Medtr8g076830	Medtr3g070930	0.975	1	1	30	M0156
Medtr8g076830	Medtr3g095810	0.972241	1	1	30	M0156
Medtr8g076830	Medtr5g025120	0.97878	1	1	30	M0156
Medtr8g076830	Medtr5g091135	0.971264	1	1	30	M0156
Medtr5g094540	Medtr3g063140	0.973395	2	2	27	NA
Medtr5g024130	Medtr1g099360	0.97259	2	2	25	NA
Medtr3g110380	Medtr2g005840	0.976615	1	2	20	NA
Medtr8g089790	Medtr1g044660	0.974007	1	1	30	M0156
Medtr8g089790	Medtr1g103100	0.975406	1	1	30	M0156
Medtr8g089790	Medtr2g436800	0.972611	1	1	30	M0156
Medtr8g089790	Medtr3g078653	0.975831	1	1	30	M0156
Medtr8g089790	Medtr4g074260	0.970926	1	1	30	M0156
Medtr8g089790	Medtr4g080740	0.970923	1	1	30	M0156
Medtr8g089790	Medtr4g117470	0.974815	1	1	30	M0156
Medtr8g089790	Medtr7g010150	0.979731	1	1	30	M0156
Medtr8g089790	Medtr7g053450	0.972288	1	1	30	M0156
Medtr8g075470	Medtr2g090080	0.970584	1	3	20	NA
Medtr4g063060	Medtr1g022165	0.974048	1	1	30	M0156
Medtr4g063060	Medtr1g083460	0.972063	1	1	30	M0156
Medtr4g063060	Medtr2g014030	0.977702	1	1	30	M0156
Medtr4g063060	Medtr2g096340	0.975873	1	1	30	M0156
Medtr4g063060	Medtr3g070930	0.974507	1	1	30	M0156
Medtr4g063060	Medtr3g094860	0.970633	1	1	30	M0156
Medtr4g063060	Medtr3g095810	0.976226	1	1	30	M0156
Medtr4g063060	Medtr4g008160	0.978245	2	2	24	M0156
Medtr4g063060	Medtr4g021290	0.974417	1	1	30	M0156
Medtr7g108805	Medtr1g032450	0.97606	1	1	30	M0156
Medtr7g108805	Medtr1g051820	0.973943	1	1	30	M0156
Medtr7g108805	Medtr2g015680	0.972155	1	1	30	M0156
Medtr7g108805	Medtr3g078653	0.976821	1	1	30	M0156
Medtr7g108805	Medtr3g095810	0.971182	1	1	30	M0156
Medtr6g013300	Medtr0167s0060	0.97531	1	2	25	NA
Medtr5g014100	Medtr4g093950	0.970632	1	1	25	NA
Medtr1g096240	Medtr1g019280	0.973142	1	2	24	NA
Medtr3g463900	Medtr1g109580	0.971549	1	3	21	NA
Medtr4g033150	Medtr4g011540	0.972329	2	2	26	NA
Medtr4g096790	Medtr2g096340	0.976462	1	1	30	M0156
Medtr5g026750	Medtr1g044660	0.977848	1	1	30	M0156
Medtr5g026750	Medtr1g054310	0.974032	1	1	30	M0156
Medtr5g026750	Medtr1g066990	0.976717	1	1	30	M0156
Medtr5g026750	Medtr1g087910	0.970577	1	1	30	M0156
Medtr5g026750	Medtr2g014220	0.970204	2	2	24	M0156
Medtr5g026750	Medtr2g086500	0.971542	1	1	30	M0156
Medtr5g026750	Medtr3g078653	0.970044	1	1	30	M0156
Medtr5g026750	Medtr3g106310	0.972752	1	1	30	M0156
Medtr5g026750	Medtr3g108280	0.97208	1	1	30	M0156
Medtr5g026750	Medtr4g074260	0.978468	1	1	30	M0156
Medtr5g026750	Medtr4g080740	0.978989	1	1	30	M0156
Medtr5g026750	Medtr4g094598	0.970305	1	1	30	M0156
Medtr5g026750	Medtr4g103340	0.973242	1	1	30	M0156
Medtr5g026750	Medtr5g006440	0.970912	1	1	30	M0156
Medtr5g026750	Medtr5g010025	0.972383	1	1	30	M0156
Medtr5g026750	Medtr5g021800	0.97692	1	1	30	M0156
Medtr3g070190	Medtr1g058250	0.97646	1	2	20	NA
Medtr7g090880	Medtr7g053520	0.973608	1	2	23	NA
Medtr3g026330	Medtr2g046150	0.974214	2	2	26	NA
Medtr5g007210	Medtr4g076870	0.973387	1	2	21	M0140
Medtr3g065300	Medtr1g017540	0.970363	1	2	22	NA
Medtr8g052030	Medtr1g032450	0.972303	1	1	30	M0156
Medtr8g052030	Medtr3g005450	0.974256	1	1	30	M0156
Medtr3g108280	Medtr1g044660	0.976883	1	1	30	M0156
Medtr3g108280	Medtr1g069585	0.972161	1	1	30	M0156
Medtr3g108280	Medtr1g081410	0.973295	1	1	30	M0156
Medtr3g108280	Medtr2g038250	0.979792	1	1	30	M0156
Medtr3g108280	Medtr3g086330	0.972035	1	1	30	M0156
Medtr6g082470	Medtr5g094310	0.971143	2	2	28	NA
Medtr1g062200	Medtr1g038340	-0.972261	1	3	20	NA
Medtr7g071120	Medtr4g125260	0.973478	1	1	29	M0133
Medtr4g085890	Medtr4g060480	0.971557	1	1	29	M0005
Medtr8g098360	Medtr4g059780	0.97653	2	2	22	M0091
Medtr8g098360	Medtr8g070700	0.97223	1	1	30	M0091
Medtr8g080460	Medtr2g014030	0.97698	1	1	30	M0156
Medtr8g080460	Medtr3g093110	0.972046	1	1	30	M0156
Medtr8g080460	Medtr4g059400	0.975631	1	1	30	M0156
Medtr8g080460	Medtr5g015570	0.970968	1	1	30	M0156
Medtr8g080460	Medtr5g018940	0.97297	2	2	27	M0156
Medtr8g080460	Medtr5g081705	0.970497	1	1	30	M0156
Medtr8g080460	Medtr7g107380	0.978015	1	1	30	M0156
Medtr8g080460	Medtr7g108955	0.971939	1	1	30	M0156
Medtr8g080460	Medtr8g028125	0.970569	1	1	30	M0156
Medtr8g080460	Medtr8g052030	0.974634	1	1	30	M0156
Medtr7g108955	Medtr1g022385	0.971525	4	4	21	M0156
Medtr7g108955	Medtr1g069905	0.976549	1	1	30	M0156
Medtr7g108955	Medtr1g081410	0.979755	1	1	30	M0156
Medtr7g108955	Medtr2g096340	0.974044	1	1	30	M0156
Medtr7g108955	Medtr3g078653	0.973362	1	1	30	M0156
Medtr7g108955	Medtr4g059400	0.973543	1	1	30	M0156
Medtr7g108955	Medtr4g094308	0.970445	1	1	30	M0156
Medtr7g108955	Medtr4g117470	0.97025	1	1	30	M0156
Medtr7g108955	Medtr6g085000	0.970919	1	1	30	M0156
Medtr4g103340	Medtr1g067490	0.975013	1	1	30	M0156
Medtr4g103340	Medtr2g086500	0.970573	1	1	30	M0156
Medtr5g023660	Medtr3g031040	0.974149	1	2	28	NA
Medtr4g061700	Medtr1g054710	0.973971	1	1	30	M0011
Medtr8g087450	Medtr2g017950	0.97181	1	2	23	M0091
Medtr7g080390	Medtr1g105470	0.973309	2	2	25	NA
Medtr5g030860	Medtr1g071620	0.977034	1	2	22	NA
Medtr5g034320	Medtr1g087520	0.97383	2	2	20	NA
Medtr4g103790	Medtr1g075720	0.971941	1	1	30	M0023
Medtr4g103790	Medtr2g054880	0.970731	1	1	30	M0141
Medtr4g103790	Medtr3g084040	0.970302	1	1	30	M0141
Medtr4g103790	Medtr3g094860	0.971907	1	1	30	M0023
Medtr5g018940	Medtr1g022385	0.97469	1	2	27	M0156
Medtr5g018940	Medtr1g044720	0.971648	2	2	27	M0102
Medtr4g060480	Medtr1g071610	0.979944	1	1	28	M0005
Medtr8g018040	Medtr7g107400	0.978332	1	2	23	NA
Medtr1g089110	Medtr1g012030	-0.97421	1	2	24	NA
Medtr3g463060	Medtr0097s0070	0.977829	1	1	29	M0132
Medtr2g437020	Medtr1g037260	0.976993	3	3	21	NA
Medtr6g043210	Medtr1g054310	0.972673	1	1	30	M0156
Medtr6g043210	Medtr2g086500	0.973704	1	1	30	M0156
Medtr6g043210	Medtr3g007700	0.977418	1	1	30	M0156
Medtr6g043210	Medtr5g006440	0.976942	1	1	30	M0156
Medtr6g085000	Medtr1g044660	0.97026	1	1	30	M0156
Medtr6g085000	Medtr1g051820	0.971673	1	1	30	M0156
Medtr6g085000	Medtr1g069905	0.97622	1	1	30	M0156
Medtr6g085000	Medtr1g081410	0.973809	1	1	30	M0156
Medtr6g085000	Medtr2g019670	0.971889	1	1	30	M0156
Medtr6g085000	Medtr4g063060	0.970558	1	1	30	M0156
Medtr6g085000	Medtr5g091135	0.972404	1	1	30	M0156
Medtr8g105110	Medtr1g044660	0.973234	1	1	30	M0156
Medtr8g105110	Medtr1g066990	0.977423	1	1	30	M0156
Medtr8g105110	Medtr1g069585	0.979619	1	1	30	M0156
Medtr8g105110	Medtr1g075720	0.973955	1	1	30	M0156
Medtr8g105110	Medtr1g081410	0.977361	1	1	30	M0156
Medtr8g105110	Medtr1g083460	0.971512	1	1	30	M0156
Medtr8g105110	Medtr2g008180	0.974788	1	1	30	M0156
Medtr8g105110	Medtr2g038250	0.977996	1	1	30	M0156
Medtr8g105110	Medtr2g090910	0.974875	1	1	29	M0156
Medtr8g105110	Medtr2g101900	0.971273	1	1	30	M0156
Medtr8g105110	Medtr3g078653	0.976685	1	1	30	M0156
Medtr8g079050	Medtr5g070010	0.976554	1	1	28	M0132
Medtr7g018240	Medtr1g100673	0.970797	4	4	20	NA
Medtr2g038250	Medtr1g054310	0.973752	1	1	30	M0156
Medtr2g038250	Medtr1g066990	0.97712	1	1	30	M0156
Medtr2g038250	Medtr2g008180	0.972708	1	1	30	M0156
Medtr2g038250	Medtr2g035930	0.977727	1	1	30	M0156
Medtr8g033150	Medtr1g008620	0.966547	1	1	29	M0051
Medtr8g033150	Medtr1g029140	0.960668	1	1	28	M0051
Medtr8g033150	Medtr1g104550	0.965437	1	1	29	M0051
Medtr7g111950	Medtr5g034820	0.960763	3	3	25	NA
Medtr7g021030	Medtr4g080740	0.963074	1	1	30	M0156
Medtr7g021030	Medtr5g091135	0.960365	1	1	30	M0156
Medtr7g021030	Medtr6g043210	0.961805	1	1	30	M0156
Medtr7g021030	Medtr7g010150	0.969786	1	1	30	M0156
Medtr5g064080	Medtr4g009880	0.960921	2	2	24	NA
Medtr5g021800	Medtr0024s0220	0.960389	1	1	30	M0156
Medtr5g021800	Medtr1g044660	0.961844	1	1	30	M0156
Medtr5g021800	Medtr1g064500	0.960818	1	1	30	M0115
Medtr5g021800	Medtr1g069585	0.963465	1	1	30	M0156
Medtr5g021800	Medtr1g087910	0.966833	1	1	30	M0156
Medtr5g021800	Medtr2g019670	0.967563	1	1	30	M0156
Medtr5g021800	Medtr2g038250	0.966701	1	1	30	M0156
Medtr5g021800	Medtr2g085085	0.960196	1	1	30	M0156
Medtr5g021800	Medtr3g007700	0.961536	1	1	30	M0156
Medtr3g464330	Medtr2g437730	0.967925	1	2	22	NA
Medtr5g006440	Medtr3g092600	0.963307	1	1	30	M0156
Medtr5g006440	Medtr3g105430	0.967984	1	1	30	M0156
Medtr5g006440	Medtr4g074260	0.969091	1	1	30	M0156
Medtr5g006440	Medtr4g134770	0.964085	1	1	30	M0128
Medtr8g069675	Medtr3g055240	0.961267	2	2	22	NA
Medtr7g102770	Medtr1g088110	0.965614	1	1	30	M0078
Medtr7g102770	Medtr2g035120	0.966609	1	1	30	M0004
Medtr7g102770	Medtr2g098060	0.962934	2	2	27	M0078
Medtr7g102770	Medtr4g109880	0.963548	1	1	30	M0006
Medtr4g117470	Medtr1g054310	0.96851	1	1	30	M0156
Medtr4g117470	Medtr1g069585	0.960347	1	1	30	M0156
Medtr4g117470	Medtr1g083460	0.96762	1	1	30	M0156
Medtr4g117470	Medtr1g103100	0.969156	1	1	30	M0156
Medtr4g117470	Medtr2g008180	0.967962	1	1	30	M0156
Medtr4g117470	Medtr2g085085	0.961683	1	1	30	M0156
Medtr4g117470	Medtr3g078653	0.96749	1	1	30	M0156
Medtr4g117470	Medtr3g086330	0.963512	1	1	30	M0156
Medtr4g117470	Medtr3g108280	0.963732	1	1	30	M0156
Medtr4g117470	Medtr4g063060	0.968367	1	1	30	M0156
Medtr4g117470	Medtr4g080740	0.969923	1	1	30	M0156
Medtr4g117470	Medtr4g094308	0.968498	1	1	30	M0156
Medtr4g117470	Medtr4g094598	0.960696	1	1	30	M0156
Medtr4g117470	Medtr4g103790	0.964831	1	1	30	M0023
Medtr5g017790	Medtr4g059540	0.965731	2	2	21	NA
Medtr7g067460	Medtr4g068005	0.968008	3	3	24	NA
Medtr4g128050	Medtr1g088450	0.966106	1	1	30	NA
Medtr5g082180	Medtr1g075720	0.962918	1	1	30	M0156
Medtr5g082180	Medtr2g008180	0.966685	1	1	30	M0156
Medtr5g082180	Medtr2g035930	0.961879	1	1	30	M0156
Medtr5g082180	Medtr3g086330	0.964654	1	1	30	M0156
Medtr5g082180	Medtr3g093110	0.96741	1	1	30	M0156
Medtr5g082180	Medtr3g108280	0.964591	1	1	30	M0156
Medtr5g082180	Medtr4g074260	0.963949	1	1	30	M0156
Medtr5g082180	Medtr4g117470	0.962468	1	1	30	M0156
Medtr5g082180	Medtr5g015570	0.966646	1	1	30	M0156
Medtr5g064510	Medtr4g116540	0.962181	1	1	29	NA
Medtr5g064530	Medtr3g463060	0.966515	1	1	29	M0132
Medtr5g064530	Medtr4g108690	0.964339	1	1	30	NA
Medtr5g064530	Medtr5g064510	0.965108	2	2	20	NA
Medtr4g130675	Medtr2g019100	0.967685	2	3	20	NA
Medtr5g022010	Medtr4g077590	0.969954	2	2	25	NA
Medtr4g062410	Medtr2g019670	0.960083	1	1	30	M0153
Medtr4g062410	Medtr2g100410	0.961264	1	1	30	NA
Medtr8g088060	Medtr1g081410	0.96032	1	1	30	M0156
Medtr8g088060	Medtr1g083460	0.960283	1	1	30	M0156
Medtr8g088060	Medtr3g005450	0.961763	1	1	30	M0156
Medtr8g088060	Medtr3g078653	0.964804	1	1	30	M0156
Medtr8g088060	Medtr3g085490	0.966999	1	1	30	M0156
Medtr8g088060	Medtr3g094230	0.960745	1	1	30	M0156
Medtr8g088060	Medtr3g094860	0.967508	1	1	30	M0156
Medtr8g088060	Medtr3g095810	0.968508	1	1	30	M0156
Medtr8g088060	Medtr4g008160	0.963902	1	1	30	M0156
Medtr8g088060	Medtr4g096790	0.969318	1	1	30	M0156
Medtr8g088060	Medtr4g120770	0.962849	1	1	30	M0156
Medtr8g088060	Medtr4g121870	0.963245	1	1	30	M0156
Medtr8g088060	Medtr5g033090	0.964809	1	1	30	M0156
Medtr8g088060	Medtr5g040570	0.960162	1	1	30	M0156
Medtr8g088060	Medtr5g091135	0.964214	1	1	30	M0156
Medtr8g088060	Medtr6g085000	0.969354	1	1	30	M0156
Medtr8g088060	Medtr7g027235	0.963717	1	1	30	M0156
Medtr8g088060	Medtr7g057770	0.962812	1	1	30	M0156
Medtr8g088060	Medtr7g081660	0.962726	2	2	22	M0156
Medtr8g088060	Medtr7g107380	0.965384	1	1	30	M0156
Medtr8g088060	Medtr8g012325	0.96711	1	1	30	M0156
Medtr8g088060	Medtr8g080460	0.967845	1	2	21	M0156
Medtr6g033010	Medtr1g012790	0.963038	2	2	25	NA
Medtr7g057330	Medtr1g027370	0.962615	1	1	30	NA
Medtr8g028125	Medtr1g022385	0.966129	1	1	30	M0156
Medtr8g028125	Medtr1g044660	0.96321	2	2	23	M0156
Medtr8g028125	Medtr1g069905	0.961804	1	1	30	M0156
Medtr8g028125	Medtr1g075720	0.966355	1	1	30	M0156
Medtr8g028125	Medtr1g083460	0.967072	1	1	30	M0156
Medtr8g028125	Medtr1g103100	0.968108	1	1	30	M0156
Medtr8g028125	Medtr2g090910	0.963916	1	1	29	M0156
Medtr8g028125	Medtr3g093110	0.969285	1	2	22	M0156
Medtr8g028125	Medtr4g094598	0.963631	1	1	30	M0156
Medtr8g028125	Medtr5g018940	0.960398	2	2	27	M0156
Medtr8g028125	Medtr5g033090	0.964926	1	1	30	M0156
Medtr8g028125	Medtr5g081705	0.964529	1	1	30	M0156
Medtr8g028125	Medtr5g087560	0.960307	1	1	30	M0156
Medtr8g028125	Medtr7g076940	0.96793	1	1	30	M0156
Medtr8g028125	Medtr7g107420	0.965001	1	1	30	M0156
Medtr8g028125	Medtr7g406870	0.964345	1	1	30	M0053
Medtr8g028125	Medtr8g006960	0.96753	1	1	29	M0077
Medtr4g102000	Medtr3g085070	0.967764	1	2	25	NA
Medtr3g086910	Medtr1g090350	0.968771	1	1	30	NA
Medtr3g086910	Medtr2g090360	0.966921	1	1	30	NA
Medtr5g032140	Medtr4g083780	0.960285	2	2	23	NA
Medtr7g024980	Medtr2g043040	0.965131	2	3	20	NA
Medtr7g024980	Medtr7g011010	0.969749	2	3	21	NA
Medtr8g023310	Medtr1g054365	-0.967011	3	3	21	NA
Medtr8g093770	Medtr0508s0010	0.963824	1	1	30	M0034
Medtr8g093770	Medtr1g044660	0.964852	1	1	30	M0156
Medtr8g093770	Medtr1g066990	0.968447	1	1	30	M0156
Medtr8g093770	Medtr1g067490	0.962435	1	1	30	M0156
Medtr8g093770	Medtr1g075720	0.96264	1	1	30	M0156
Medtr8g093770	Medtr1g081410	0.964002	1	1	30	M0156
Medtr8g093770	Medtr2g014220	0.962556	1	1	30	M0156
Medtr8g093770	Medtr2g101900	0.960614	1	1	30	M0156
Medtr8g093770	Medtr3g070930	0.969536	1	1	30	M0156
Medtr8g093770	Medtr3g108280	0.960626	1	1	30	M0156
Medtr8g093770	Medtr4g074260	0.963966	1	1	30	M0156
Medtr8g093770	Medtr4g102170	0.962256	1	1	30	M0054
Medtr8g093770	Medtr4g116410	0.962929	1	1	30	M0156
Medtr8g093770	Medtr5g010025	0.966135	1	1	30	M0156
Medtr8g093770	Medtr5g026750	0.967751	1	1	30	M0156
Medtr8g093770	Medtr5g097200	0.968079	1	1	30	M0139
Medtr8g093770	Medtr6g085000	0.960791	1	1	30	M0156
Medtr8g093770	Medtr7g027235	0.961115	1	1	30	M0156
Medtr8g093770	Medtr7g105080	0.969771	1	1	30	M0156
Medtr8g093770	Medtr7g107380	0.960443	1	1	30	M0156
Medtr8g093770	Medtr8g015570	0.965302	1	1	30	M0156
Medtr8g093770	Medtr8g046140	0.969704	1	1	30	M0156
Medtr8g106790	Medtr1g013070	0.961282	1	1	30	M0156
Medtr8g106790	Medtr1g023590	0.968921	1	1	30	M0156
Medtr8g106790	Medtr1g051820	0.967387	1	1	30	M0156
Medtr8g106790	Medtr1g061670	0.963044	1	1	30	M0156
Medtr8g106790	Medtr1g066990	0.969798	1	1	30	M0156
Medtr8g106790	Medtr1g070450	0.969557	1	1	30	M0043
Medtr8g106790	Medtr1g087910	0.963336	2	2	28	M0156
Medtr8g106790	Medtr1g103100	0.961893	1	1	30	M0156
Medtr8g106790	Medtr2g014030	0.968492	2	2	23	M0156
Medtr8g106790	Medtr3g094570	0.963179	1	1	30	M0156
Medtr8g106790	Medtr3g108280	0.965856	1	1	30	M0156
Medtr8g106790	Medtr4g024550	0.963816	1	2	24	M0123
Medtr8g106790	Medtr4g063060	0.966652	1	1	30	M0156
Medtr8g106790	Medtr4g094598	0.965567	1	1	30	M0156
Medtr8g106790	Medtr4g100900	0.961637	1	1	30	M0156
Medtr8g106790	Medtr5g015570	0.961014	1	1	30	M0156
Medtr8g106790	Medtr5g081705	0.961643	1	1	30	M0156
Medtr8g106790	Medtr6g043210	0.963632	1	2	26	M0156
Medtr8g106790	Medtr7g076940	0.968758	1	1	30	M0156
Medtr8g106790	Medtr7g081660	0.961047	1	1	30	M0156
Medtr8g106790	Medtr7g105080	0.964255	1	1	30	M0156
Medtr8g106790	Medtr7g107420	0.965437	1	1	30	M0156
Medtr8g106790	Medtr7g111590	0.964806	1	1	30	M0158
Medtr8g106790	Medtr8g028125	0.968473	1	1	30	M0156
Medtr8g106790	Medtr8g080460	0.964867	1	1	30	M0156
Medtr8g106790	Medtr8g091910	0.960596	1	1	30	M0156
Medtr8g009000	Medtr5g042590	0.96279	2	2	20	NA
Medtr1g110710	Medtr1g018200	0.96896	1	1	22	M0092
Medtr4g112780	Medtr3g084040	0.9615	1	2	23	NA
Medtr4g112780	Medtr4g103790	0.960996	1	1	30	NA
Medtr7g070390	Medtr1g096530	0.965945	2	2	21	NA
Medtr3g070860	Medtr2g008380	0.962278	1	1	30	M0021
Medtr3g070880	Medtr3g052330	0.96868	1	2	25	NA
Medtr3g070930	Medtr1g013070	0.967544	1	1	30	M0156
Medtr3g070930	Medtr1g032450	0.968101	1	1	30	M0156
Medtr7g105080	Medtr1g054310	0.969098	1	1	30	M0156
Medtr7g105080	Medtr1g075720	0.965524	1	1	30	M0156
Medtr7g105080	Medtr1g083460	0.969875	1	1	30	M0156
Medtr7g105080	Medtr2g014220	0.960918	1	1	30	M0156
Medtr7g105080	Medtr2g090910	0.961523	1	1	29	M0156
Medtr7g105080	Medtr2g100410	0.964827	1	1	30	M0129
Medtr7g105080	Medtr2g101900	0.960523	1	1	30	M0156
Medtr7g105080	Medtr3g008250	0.961778	1	1	30	M0156
Medtr7g105080	Medtr3g070930	0.965937	1	1	30	M0156
Medtr7g105080	Medtr4g062410	0.969873	1	1	30	M0153
Medtr7g105080	Medtr4g094598	0.963442	1	1	30	M0156
Medtr7g105080	Medtr4g100900	0.969791	1	1	30	M0156
Medtr7g105080	Medtr4g116410	0.968932	1	1	30	M0156
Medtr7g105080	Medtr4g121870	0.967058	1	1	30	M0156
Medtr7g105080	Medtr5g010025	0.961705	1	1	30	M0156
Medtr7g105080	Medtr5g021800	0.960827	1	1	30	M0156
Medtr8g018570	Medtr3g013890	0.962201	1	1	30	M0055
Medtr7g108805	Medtr5g018940	0.96401	2	2	27	M0156
Medtr7g108805	Medtr5g025120	0.968249	1	1	30	M0156
Medtr7g108805	Medtr5g026750	0.960291	1	1	30	M0156
Medtr7g108805	Medtr7g010150	0.966585	1	1	30	M0156
Medtr7g108805	Medtr7g021030	0.964065	1	1	30	M0156
Medtr4g102170	Medtr1g067490	0.962557	1	1	30	M0054
Medtr4g071180	Medtr4g063200	0.963322	1	1	30	NA
Medtr7g060760	Medtr4g102820	0.961026	2	2	24	M0056
Medtr3g110710	Medtr1g116650	0.961538	3	3	22	NA
Medtr1g105415	Medtr1g022165	0.963185	1	1	30	M0156
Medtr3g088590	Medtr3g070860	0.964273	1	1	30	NA
Medtr5g066320	Medtr2g087840	0.961035	1	2	27	NA
Medtr7g086000	Medtr6g059930	0.967747	3	3	20	NA
Medtr7g075140	Medtr3g075210	0.963744	1	1	30	NA
Medtr6g005760	Medtr3g095240	0.960611	1	2	21	NA
Medtr8g068320	Medtr4g117220	0.963253	2	2	24	NA
Medtr2g062600	Medtr2g009450	0.967721	1	1	27	M0132
Medtr2g462000	Medtr2g017950	0.967816	1	1	23	M0091
Medtr4g068550	Medtr2g068760	-0.960535	1	2	23	NA
Medtr4g027860	Medtr2g095260	0.960831	1	1	30	M0138
Medtr7g073590	Medtr2g026590	0.966933	1	1	30	NA
Medtr7g073590	Medtr7g073550	0.966028	1	1	30	NA
Medtr4g065093	Medtr0879s0010	0.964008	1	1	30	M0001
Medtr5g004910	Medtr3g024360	0.963353	2	2	21	NA
Medtr3g092600	Medtr2g019670	0.963956	1	1	30	M0156
Medtr3g092600	Medtr2g436800	0.96242	1	1	30	M0156
Medtr3g092630	Medtr2g016800	0.966964	1	1	28	M0046
Medtr7g053450	Medtr0147s0070	0.968742	1	1	30	M0156
Medtr7g053450	Medtr1g023000	0.963233	1	1	30	M0156
Medtr7g053450	Medtr1g087910	0.960392	1	1	30	M0156
Medtr7g053450	Medtr2g085085	0.964206	1	1	30	M0156
Medtr7g053450	Medtr2g098000	0.967533	1	1	30	M0156
Medtr7g053450	Medtr3g070930	0.96694	1	1	30	M0156
Medtr7g053450	Medtr3g105430	0.967538	1	1	30	M0156
Medtr7g053450	Medtr4g100900	0.963984	1	1	30	M0156
Medtr7g053450	Medtr5g010025	0.969318	1	1	30	M0156
Medtr7g053450	Medtr5g021800	0.967861	1	1	30	M0156
Medtr7g053450	Medtr5g081705	0.962136	1	1	30	M0156
Medtr7g053450	Medtr5g087560	0.965058	1	1	30	M0156
Medtr7g053450	Medtr7g027235	0.969906	2	2	20	M0156
Medtr3g435170	Medtr0879s0010	0.961965	3	3	20	NA
Medtr8g105340	Medtr0227s0020	0.963272	1	1	30	M0040
Medtr8g105340	Medtr1g023000	0.962705	1	1	30	M0156
Medtr8g105340	Medtr1g075720	0.966348	1	1	30	M0156
Medtr8g105340	Medtr2g015680	0.969747	1	1	30	M0156
Medtr8g105340	Medtr2g019670	0.964573	1	1	30	M0156
Medtr8g105340	Medtr4g080740	0.965766	1	1	30	M0156
Medtr8g105340	Medtr4g121870	0.965171	1	1	30	M0156
Medtr8g105340	Medtr4g124640	0.963499	1	1	30	M0075
Medtr8g105340	Medtr5g025120	0.960476	1	1	30	M0156
Medtr8g105340	Medtr5g026750	0.968988	1	1	30	M0156
Medtr8g105340	Medtr7g010150	0.969631	1	1	30	M0156
Medtr8g105340	Medtr7g053450	0.966805	1	1	30	M0156
Medtr8g105340	Medtr7g105080	0.968173	1	1	30	M0156
Medtr8g105340	Medtr7g112880	0.963257	1	1	29	M0156
Medtr8g105340	Medtr8g015570	0.961382	1	1	30	M0156
Medtr7g069430	Medtr0508s0010	0.96157	1	2	27	NA
Medtr7g069430	Medtr1g114000	0.966049	1	1	29	NA
Medtr7g069430	Medtr4g074160	0.960874	1	1	29	NA
Medtr5g073210	Medtr2g054380	0.964472	1	2	20	NA
Medtr7g117150	Medtr1g099800	0.96498	2	2	21	NA
Medtr1g087910	Medtr0147s0070	0.96237	1	1	30	M0156
Medtr1g087910	Medtr1g032450	0.961182	1	2	28	M0156
Medtr1g087910	Medtr1g054310	0.961083	1	1	30	M0156
Medtr4g088025	Medtr2g101650	0.962142	2	3	20	NA
Medtr8g086820	Medtr4g113710	0.965138	1	2	27	NA
Medtr2g060830	Medtr1g095660	0.968619	1	2	21	NA
Medtr1g023590	Medtr1g013070	0.967959	1	1	30	M0156
Medtr1g023590	Medtr1g022385	0.965516	1	1	30	M0156
Medtr8g027190	Medtr7g078760	0.964303	2	2	22	NA
Medtr8g062790	Medtr1g054035	0.962706	1	1	29	NA
Medtr8g464760	Medtr2g022190	-0.969081	2	2	20	NA
Medtr8g464760	Medtr5g056480	0.964948	2	2	22	NA
Medtr4g074160	Medtr1g090130	0.962289	1	1	30	NA
Medtr4g132540	Medtr1g100980	-0.961975	1	2	22	NA
Medtr7g117270	Medtr3g034130	0.962963	3	3	21	NA
Medtr8g027285	Medtr5g006320	0.961875	3	3	23	NA
Medtr7g011990	Medtr3g086980	-0.960423	2	3	20	NA
Medtr7g014200	Medtr5g090290	0.962143	1	2	20	NA
Medtr5g028290	Medtr1g031930	0.962883	2	2	20	NA
Medtr4g059400	Medtr1g022165	0.965594	1	1	30	M0156
Medtr4g059400	Medtr1g023590	0.96481	1	1	30	M0156
Medtr4g059400	Medtr1g032450	0.96516	1	1	30	M0156
Medtr4g059400	Medtr1g061670	0.963863	1	1	30	M0156
Medtr4g059400	Medtr2g008180	0.964295	1	1	30	M0156
Medtr4g059400	Medtr2g096340	0.969701	1	1	30	M0156
Medtr4g059400	Medtr3g005450	0.963534	1	1	30	M0156
Medtr2g035850	Medtr1g012520	-0.967103	1	3	23	NA
Medtr2g035930	Medtr1g066990	0.967898	1	1	30	M0156
Medtr3g093110	Medtr1g058250	0.969557	1	1	30	M0112
Medtr3g093110	Medtr1g069585	0.96138	1	1	30	M0156
Medtr3g093110	Medtr1g069905	0.964766	1	1	30	M0156
Medtr3g093110	Medtr1g083460	0.96776	1	1	30	M0156
Medtr3g093110	Medtr1g103100	0.962447	1	1	30	M0156
Medtr3g093110	Medtr2g085085	0.96741	1	1	30	M0156
Medtr3g093110	Medtr2g096340	0.969178	1	1	30	M0156
Medtr3g093110	Medtr2g101900	0.961929	1	1	30	M0156
Medtr1g085980	Medtr1g076700	0.964119	2	2	27	NA
Medtr8g442310	Medtr3g102730	0.963832	1	2	26	NA
Medtr7g103320	Medtr1g054310	0.964643	1	1	30	M0156
Medtr7g103320	Medtr1g081410	0.961765	1	1	30	M0156
Medtr7g103320	Medtr2g038250	0.968784	1	1	30	M0156
Medtr7g103320	Medtr3g108280	0.962454	1	1	30	M0156
Medtr7g103320	Medtr4g094598	0.963346	1	1	30	M0156
Medtr7g103320	Medtr7g076940	0.963333	1	1	30	M0156
Medtr7g101190	Medtr2g035930	0.969528	1	2	21	NA
Medtr7g100160	Medtr3g105290	0.960651	2	4	20	NA
Medtr8g095470	Medtr4g014570	0.963939	1	2	22	NA
Medtr7g027235	Medtr2g015680	0.964623	1	1	30	M0156
Medtr7g027235	Medtr2g019670	0.964423	1	1	30	M0156
Medtr7g027235	Medtr2g038250	0.961959	1	1	30	M0156
Medtr7g027235	Medtr2g096340	0.962136	1	1	30	M0156
Medtr7g027235	Medtr2g436800	0.962573	1	1	30	M0156
Medtr7g027235	Medtr3g086330	0.968922	1	1	30	M0156
Medtr7g027235	Medtr3g095810	0.962357	1	1	30	M0156
Medtr7g027235	Medtr3g108280	0.966639	1	1	30	M0156
Medtr7g027235	Medtr4g017630	0.96472	1	1	30	M0110
Medtr7g027235	Medtr4g059400	0.962302	1	1	30	M0156
Medtr7g027235	Medtr4g074260	0.968354	1	1	30	M0156
Medtr7g027235	Medtr4g080740	0.964896	1	1	30	M0156
Medtr7g027235	Medtr4g120770	0.961587	2	2	22	M0156
Medtr7g027235	Medtr4g121870	0.961815	1	1	30	M0156
Medtr7g027235	Medtr5g033090	0.962493	1	1	30	M0156
Medtr7g106650	Medtr4g128240	0.960108	2	2	24	NA
Medtr3g106310	Medtr0147s0070	0.960148	1	1	30	M0156
Medtr3g106310	Medtr1g070450	0.962179	1	1	30	NA
Medtr8g102770	Medtr1g073940	0.969434	2	2	26	NA
Medtr6g037000	Medtr5g076170	0.962083	1	2	23	NA
Medtr6g037010	Medtr6g036980	0.962903	1	1	25	NA
Medtr8g079280	Medtr4g064570	0.963464	1	1	30	NA
Medtr8g063270	Medtr2g017950	0.961523	1	2	23	M0091
Medtr5g031170	Medtr2g093970	0.960746	1	1	22	M0092
Medtr5g031170	Medtr4g134490	0.963657	1	1	22	M0092
Medtr8g021380	Medtr6g088475	0.968374	1	1	30	NA
Medtr8g042900	Medtr2g035120	0.965641	1	1	30	M0004
Medtr8g042900	Medtr7g102770	0.967936	1	1	30	M0004
Medtr6g065560	Medtr2g049020	-0.961291	2	2	20	NA
Medtr7g059170	Medtr1g111970	0.960979	1	1	30	M0057
Medtr7g059170	Medtr4g085580	0.965057	1	1	30	M0103
Medtr7g099680	Medtr1g045410	0.961594	1	2	24	NA
Medtr7g099680	Medtr2g069050	0.963158	1	1	30	M0087
Medtr5g048470	Medtr1g050640	0.968394	1	2	24	NA
Medtr8g040180	Medtr7g086700	0.961742	3	3	21	NA
Medtr7g076940	Medtr1g054310	0.968385	1	1	30	M0156
Medtr7g076940	Medtr1g069585	0.969975	1	1	30	M0156
Medtr7g076940	Medtr1g081410	0.968618	1	1	30	M0156
Medtr7g076940	Medtr2g035930	0.967688	1	1	30	M0156
Medtr7g076940	Medtr2g085085	0.962684	1	1	30	M0156
Medtr7g076940	Medtr2g090910	0.967026	1	1	29	M0156
Medtr7g076940	Medtr2g436800	0.963956	1	1	30	M0156
Medtr7g076940	Medtr3g008250	0.967165	1	1	30	M0156
Medtr7g076940	Medtr3g078653	0.963321	1	1	30	M0156
Medtr7g076940	Medtr3g106310	0.962757	1	1	30	M0156
Medtr7g076940	Medtr5g026750	0.968753	1	1	30	M0156
Medtr7g076940	Medtr5g091120	0.967343	1	1	30	M0156
Medtr7g076940	Medtr7g027235	0.969067	2	2	20	M0156
Medtr8g022300	Medtr1g009640	0.963482	1	1	30	NA
Medtr1g045410	Medtr1g019150	0.960784	2	2	21	NA
Medtr5g015570	Medtr0147s0070	0.965017	1	1	30	M0156
Medtr5g015570	Medtr1g044660	0.962527	1	1	30	M0156
Medtr5g015570	Medtr1g069585	0.965177	1	1	30	M0156
Medtr5g015570	Medtr1g075720	0.960723	1	1	30	M0156
Medtr5g015570	Medtr1g081410	0.967528	1	1	30	M0156
Medtr5g015570	Medtr2g014030	0.963483	1	1	30	M0156
Medtr5g015570	Medtr3g078653	0.961919	1	1	30	M0156
Medtr5g015570	Medtr3g086330	0.96149	1	1	30	M0156
Medtr5g015570	Medtr3g093110	0.968903	1	1	30	M0156
Medtr5g015570	Medtr4g100900	0.969297	1	1	30	M0156
Medtr5g015570	Medtr4g117470	0.96961	1	1	30	M0156
Medtr5g005480	Medtr2g097510	0.969519	1	2	27	NA
Medtr5g033960	Medtr0147s0070	0.967324	1	1	30	M0156
Medtr4g059780	Medtr1g018200	0.96779	1	2	23	M0092
Medtr4g059780	Medtr1g110710	0.969289	1	1	22	M0091
Medtr4g059790	Medtr1g110710	0.968872	1	1	22	M0091
Medtr4g059790	Medtr2g017950	0.960302	1	3	23	M0091
Medtr4g059790	Medtr2g017960	0.963103	2	3	23	M0091
Medtr7g107380	Medtr1g044660	0.964358	1	1	30	M0156
Medtr7g107380	Medtr1g066990	0.963162	1	1	30	M0156
Medtr7g107380	Medtr1g069585	0.964263	1	1	30	M0156
Medtr7g107380	Medtr1g075720	0.962069	1	1	30	M0156
Medtr7g107380	Medtr1g103100	0.96449	1	1	30	M0156
Medtr7g107380	Medtr2g101900	0.961262	1	1	30	M0156
Medtr7g107380	Medtr3g093110	0.966045	1	1	30	M0156
Medtr7g107380	Medtr3g095810	0.966181	1	1	30	M0156
Medtr7g107380	Medtr3g108280	0.966526	1	1	30	M0156
Medtr7g107380	Medtr4g059400	0.964951	1	1	30	M0156
Medtr7g107380	Medtr4g080740	0.966189	1	1	30	M0156
Medtr7g107380	Medtr4g094308	0.966894	1	1	30	M0156
Medtr7g107380	Medtr4g117470	0.963497	1	1	30	M0156
Medtr7g107380	Medtr4g121870	0.961506	1	1	30	M0156
Medtr7g107380	Medtr5g015570	0.966971	1	1	30	M0156
Medtr7g107380	Medtr5g025120	0.967162	1	1	30	M0156
Medtr7g107380	Medtr5g026750	0.9665	1	1	30	M0156
Medtr7g107380	Medtr5g033090	0.964879	1	1	30	M0156
Medtr7g107380	Medtr5g033960	0.965468	1	1	30	M0156
Medtr7g107380	Medtr5g081705	0.965368	1	1	30	M0156
Medtr7g107380	Medtr5g091135	0.968302	1	1	30	M0156
Medtr7g107380	Medtr7g053450	0.965882	1	1	30	M0156
Medtr7g107380	Medtr7g081660	0.960552	1	1	30	M0156
Medtr7g052690	Medtr2g016460	0.965638	1	3	21	NA
Medtr7g111030	Medtr2g086510	-0.961617	2	2	26	NA
Medtr4g133660	Medtr2g043030	0.960369	1	1	28	M0085
Medtr4g029190	Medtr2g098060	0.964117	1	1	27	M0131
Medtr5g025340	Medtr3g063180	0.969924	2	2	21	NA
Medtr8g014010	Medtr1g084820	-0.968183	2	2	20	NA
Medtr7g109480	Medtr4g064020	0.960835	2	2	21	NA
Medtr7g109480	Medtr4g116870	0.9666	1	1	29	M0058
Medtr7g057770	Medtr2g085085	0.962582	1	1	30	M0156
Medtr7g057770	Medtr2g090910	0.962259	1	1	29	M0156
Medtr7g057770	Medtr4g074260	0.961321	1	1	30	M0156
Medtr7g057770	Medtr4g094308	0.968844	1	1	30	M0156
Medtr7g057770	Medtr5g015570	0.968668	1	1	30	M0156
Medtr7g057770	Medtr5g033090	0.965028	1	1	30	M0156
Medtr7g057770	Medtr5g091120	0.966493	1	1	30	M0156
Medtr7g057770	Medtr7g010150	0.968001	1	1	30	M0156
Medtr7g057770	Medtr7g027235	0.967134	1	1	30	M0156
Medtr8g028485	Medtr1g030720	0.9646	1	2	22	NA
Medtr7g113910	Medtr3g096940	0.968863	1	2	23	NA
Medtr7g113910	Medtr7g110580	0.960908	3	3	22	NA
Medtr5g029770	Medtr5g016870	0.962273	1	2	26	M0142
Medtr7g085310	Medtr1g031930	0.961509	1	2	21	NA
Medtr4g078545	Medtr3g070930	0.964495	1	1	30	M0088
Medtr4g078545	Medtr4g017630	0.963292	1	1	30	NA
Medtr4g109880	Medtr4g074960	0.966672	1	1	29	M0006
Medtr1g103020	Medtr1g096240	0.960054	1	1	29	M0050
Medtr1g103100	Medtr0227s0020	0.96012	1	1	30	M0040
Medtr1g103100	Medtr0508s0010	0.966166	1	1	30	M0034
Medtr1g103100	Medtr1g023000	0.961967	1	1	30	M0156
Medtr1g103100	Medtr1g054310	0.968688	1	1	30	M0156
Medtr1g103100	Medtr1g067490	0.967031	1	1	30	M0156
Medtr4g011060	Medtr3g102390	0.965442	1	2	23	NA
Medtr7g080230	Medtr1g021995	0.969468	2	2	27	NA
Medtr7g080230	Medtr5g026910	0.965237	1	1	30	NA
Medtr7g080230	Medtr5g470730	0.96039	1	1	29	NA
Medtr8g106010	Medtr1g066860	0.964677	1	1	30	NA
Medtr8g106010	Medtr1g067490	0.967879	1	1	30	M0041
Medtr8g106010	Medtr2g086500	0.967215	1	1	30	M0041
Medtr7g451210	Medtr1173s0010	0.967175	2	2	22	NA
Medtr4g086190	Medtr2g097390	0.961166	1	2	28	NA
Medtr4g086190	Medtr3g070880	0.960417	1	2	28	M0133
Medtr6g013210	Medtr5g012610	0.962057	1	1	30	NA
Medtr4g115090	Medtr1g017170	0.965299	1	1	30	NA
Medtr5g095470	Medtr2g006570	-0.960882	3	3	20	NA
Medtr8g089300	Medtr5g014100	0.966683	1	1	25	M0032
Medtr8g089300	Medtr7g079010	0.964263	1	1	24	NA
Medtr5g091950	Medtr4g115090	0.961549	2	2	23	NA
Medtr6g015370	Medtr1g026410	0.96065	2	2	20	NA
Medtr2g043030	Medtr1g080510	0.964173	2	3	23	NA
Medtr2g043050	Medtr2g043020	0.96253	2	2	27	M0126
Medtr2g043050	Medtr2g043030	0.969016	2	2	27	M0126
Medtr2g043050	Medtr2g043040	0.967073	4	4	23	M0126
Medtr4g085580	Medtr0018s0090	0.962057	2	2	20	NA
Medtr4g085580	Medtr1g111970	0.964983	1	1	30	M0103
Medtr4g085580	Medtr4g008160	0.961889	1	1	30	M0156
Medtr4g085580	Medtr4g055440	0.961504	1	1	30	NA
Medtr5g017890	Medtr4g115090	0.962111	1	2	23	NA
Medtr7g101070	Medtr5g084930	0.964019	1	1	30	NA
Medtr3g078647	Medtr3g067815	0.968566	1	1	30	NA
Medtr3g078653	Medtr1g013070	0.96953	1	1	30	M0156
Medtr3g078653	Medtr1g022385	0.96429	1	1	30	M0156
Medtr3g078653	Medtr1g023590	0.96006	1	1	30	M0156
Medtr3g078653	Medtr1g032450	0.968883	1	1	30	M0156
Medtr3g078653	Medtr1g061670	0.960011	1	1	30	M0156
Medtr3g078653	Medtr1g066990	0.968471	1	1	30	M0156
Medtr3g078653	Medtr1g075720	0.965704	1	1	30	M0156
Medtr3g078653	Medtr2g014220	0.963583	1	1	30	M0156
Medtr3g078653	Medtr2g096340	0.963859	1	1	30	M0156
Medtr3g078653	Medtr2g098000	0.966807	1	1	30	M0156
Medtr5g017080	Medtr3g098210	0.961663	2	2	21	NA
Medtr7g090410	Medtr2g437080	0.96092	1	2	23	NA
Medtr8g101330	Medtr6g034195	0.967312	1	1	30	NA
Medtr8g101330	Medtr7g093910	0.962008	2	2	23	NA
Medtr8g101340	Medtr4g061700	0.962881	1	1	30	NA
Medtr3g110068	Medtr1g067490	0.961043	1	1	30	M0095
Medtr3g110068	Medtr1g083460	0.964123	1	1	30	M0095
Medtr3g110068	Medtr1g103100	0.969139	1	1	30	M0095
Medtr3g110068	Medtr2g015680	0.963521	1	1	30	M0095
Medtr3g110068	Medtr2g436800	0.960462	1	1	30	M0095
Medtr2g014220	Medtr1g070450	0.961807	1	1	30	M0043
Medtr2g014220	Medtr1g087910	0.969797	1	1	30	M0156
Medtr8g101330	Medtr1g096240	0.962254	1	1	29	M0047
Medtr5g064750	Medtr4g078130	0.964932	2	4	20	NA
Medtr1g069585	Medtr0147s0070	0.960089	1	1	30	M0156
Medtr1g069585	Medtr1g023000	0.969625	1	1	30	M0156
Medtr1g069585	Medtr1g054310	0.966221	1	1	30	M0156
Medtr8g089920	Medtr7g024980	0.965007	1	1	30	NA
Medtr4g116870	Medtr4g071090	0.961538	1	1	29	NA
Medtr4g061140	Medtr3g068990	0.960739	2	2	21	NA
Medtr7g112570	Medtr1g069460	0.960929	2	2	20	NA
Medtr8g085390	Medtr1g035360	0.968763	2	2	21	NA
Medtr1g069905	Medtr1g022165	0.965067	1	1	30	M0156
Medtr1g069905	Medtr1g061670	0.965286	1	1	30	M0156
Medtr3g107920	Medtr3g078613	0.964485	2	2	20	NA
Medtr4g074930	Medtr2g084815	0.964218	1	1	30	M0114
Medtr4g024550	Medtr1g087910	0.966728	2	2	22	NA
Medtr4g024550	Medtr2g098000	0.961753	1	2	24	M0123
Medtr4g024550	Medtr3g005430	0.966003	2	2	23	NA
Medtr8g027710	Medtr3g466380	0.961566	3	3	20	NA
Medtr7g051040	Medtr5g090100	0.967974	2	3	23	NA
Medtr8g085580	Medtr3g115080	0.965029	2	2	20	NA
Medtr8g089880	Medtr8g080660	-0.965547	2	2	24	NA
Medtr5g069600	Medtr1g013360	0.962201	2	2	21	NA
Medtr5g075180	Medtr2g085090	0.968489	1	2	22	NA
Medtr8g094940	Medtr1g098360	-0.962984	2	2	26	NA
Medtr4g134490	Medtr1g069605	0.96805	1	1	22	M0091
Medtr4g134490	Medtr1g110710	0.96556	1	1	22	M0091
Medtr4g134490	Medtr4g059780	0.964968	1	1	22	M0091
Medtr4g134490	Medtr4g059790	0.96963	1	1	22	M0091
Medtr4g107230	Medtr3g103960	0.966525	2	2	21	NA
Medtr3g465090	Medtr3g063120	0.963347	1	1	29	M0030
Medtr5g030500	Medtr1g048080	0.967884	3	3	22	NA
Medtr7g072070	Medtr3g102460	0.962816	1	2	21	NA
Medtr8g011530	Medtr7g102760	0.961505	1	2	23	NA
Medtr3g105430	Medtr1g044660	0.967032	1	1	30	M0156
Medtr1g442840	Medtr1g057850	0.960497	2	2	23	NA
Medtr5g034820	Medtr5g006440	0.967121	1	1	30	M0159
Medtr4g087955	Medtr1g053270	0.961629	1	2	28	NA
Medtr3g098430	Medtr3g088220	0.962017	1	1	30	M0134
Medtr8g089585	Medtr4g094900	-0.962499	3	3	20	NA
Medtr7g100110	Medtr4g081410	0.961052	2	2	25	NA
Medtr7g100120	Medtr5g006940	0.964448	1	1	30	NA
Medtr7g088620	Medtr2g097620	0.968119	1	2	28	NA
Medtr1g087900	Medtr1g073320	0.963159	1	3	20	NA
Medtr1g087910	Medtr0024s0220	0.968755	1	1	30	M0156
Medtr1g054310	Medtr0024s0220	0.961423	1	1	30	M0156
Medtr1g054310	Medtr1g023000	0.963712	1	1	30	M0156
Medtr8g099065	Medtr0019s0020	0.96129	1	2	22	NA
Medtr5g011910	Medtr1g105470	0.962585	1	2	21	NA
Medtr5g083790	Medtr1g090130	0.960803	1	1	30	M0156
Medtr5g083790	Medtr4g103340	0.968325	1	1	30	M0156
Medtr2g100250	Medtr1g008675	0.962372	1	1	28	M0051
Medtr1g015110	Medtr0249s0070	0.964994	1	3	21	NA
Medtr3g115050	Medtr2g100110	0.963351	2	2	22	NA
Medtr4g124640	Medtr1g067490	0.960258	1	1	30	M0075
Medtr4g124640	Medtr2g060830	0.964686	2	2	23	NA
Medtr4g124640	Medtr3g092600	0.960579	1	1	30	M0075
Medtr4g074260	Medtr0147s0070	0.961564	1	1	30	M0156
Medtr4g074260	Medtr1g022385	0.961611	1	1	30	M0156
Medtr4g074260	Medtr1g087910	0.962987	1	1	30	M0156
Medtr4g074260	Medtr2g014220	0.960669	1	1	30	M0156
Medtr4g074260	Medtr2g019670	0.967429	1	1	30	M0156
Medtr4g074260	Medtr2g085085	0.964427	1	1	30	M0156
Medtr4g074260	Medtr2g090910	0.963627	1	1	29	M0156
Medtr4g074260	Medtr2g436800	0.963409	1	1	30	M0156
Medtr4g074260	Medtr3g008250	0.963459	1	1	30	M0156
Medtr4g074260	Medtr3g070930	0.965891	1	1	30	M0156
Medtr1g116820	Medtr1g071040	0.964621	2	2	24	NA
Medtr8g088830	Medtr6g088320	0.960316	1	1	25	M0131
Medtr8g098850	Medtr1g054310	0.962827	1	1	30	M0096
Medtr8g098850	Medtr1g064500	0.960433	1	3	24	NA
Medtr8g098850	Medtr2g086500	0.96409	1	1	30	M0096
Medtr8g098850	Medtr3g007700	0.96756	1	1	30	NA
Medtr8g098850	Medtr7g112770	0.967076	1	1	30	M0096
Medtr8g098850	Medtr8g015570	0.963433	1	1	30	M0096
Medtr7g113520	Medtr1g076700	0.960352	1	2	26	NA
Medtr6g092160	Medtr4g055130	0.963192	2	4	21	NA
Medtr2g023990	Medtr1g088110	0.963467	1	1	29	M0131
Medtr5g019420	Medtr3g104280	0.96052	2	2	20	NA
Medtr3g063120	Medtr0794s0020	0.963131	1	1	29	NA
Medtr5g029820	Medtr4g063220	0.963264	2	2	27	NA
Medtr5g029820	Medtr4g088150	0.96757	1	2	27	NA
Medtr5g029820	Medtr5g029770	0.965583	2	2	28	M0142
Medtr4g121080	Medtr2g095260	0.960325	1	1	30	M0138
Medtr4g121080	Medtr3g092230	0.965255	1	1	30	M0138
Medtr8g093540	Medtr2g102150	0.964233	2	3	22	NA
Medtr4g074350	Medtr1g081410	0.962889	2	2	23	NA
Medtr4g074370	Medtr2g006870	0.961886	1	2	20	NA
Medtr2g039910	Medtr2g023930	0.96829	1	1	29	M0133
Medtr4g125260	Medtr2g023930	0.965226	1	1	29	M0133
Medtr8g024310	Medtr3g112050	0.966606	1	2	23	NA
Medtr7g073550	Medtr6g009480	0.960763	1	1	30	NA
Medtr8g102020	Medtr3g464510	0.960176	1	2	20	NA
Medtr8g040740	Medtr2g089340	0.960216	1	2	28	NA
Medtr8g040740	Medtr4g124910	0.965139	1	1	30	NA
Medtr2g022950	Medtr1g061160	0.961358	1	1	30	M0143
Medtr2g010520	Medtr1g090180	0.96144	2	2	25	NA
Medtr4g016930	Medtr1g061970	0.963242	3	3	20	NA
Medtr4g016940	Medtr1g085500	0.966601	1	2	22	NA
Medtr8g033360	Medtr4g128300	0.966389	1	2	20	NA
Medtr3g086330	Medtr1g022385	0.969975	1	1	30	M0156
Medtr3g086330	Medtr1g030650	0.968415	1	1	30	M0160
Medtr3g086330	Medtr1g044660	0.966651	1	1	30	M0156
Medtr3g086330	Medtr1g075720	0.966781	1	1	30	M0156
Medtr3g086330	Medtr3g078653	0.967777	1	1	30	M0156
Medtr2g073560	Medtr2g073540	0.967279	1	1	30	NA
Medtr1g080030	Medtr1g071110	0.964272	1	3	20	NA
Medtr5g096540	Medtr3g093110	0.961921	1	1	30	M0027
Medtr5g096540	Medtr5g017160	0.962116	1	2	24	NA
Medtr4g101780	Medtr3g052490	0.963321	1	2	20	NA
Medtr7g105080	Medtr5g091120	0.964337	1	1	30	M0156
Medtr7g105080	Medtr6g043210	0.965356	1	1	30	M0156
Medtr7g105080	Medtr7g021030	0.966011	1	1	30	M0156
Medtr7g105080	Medtr7g076940	0.969575	1	1	30	M0156
Medtr4g118010	Medtr3g071450	0.969089	1	3	22	NA
Medtr7g010150	Medtr1g075720	0.9672	1	1	30	M0156
Medtr7g010150	Medtr1g082850	0.96495	1	2	28	NA
Medtr7g010150	Medtr2g015680	0.967466	1	1	30	M0156
Medtr7g010150	Medtr2g019670	0.9695	1	1	30	M0156
Medtr7g010150	Medtr2g038250	0.96691	1	1	30	M0156
Medtr7g010150	Medtr2g085085	0.963969	1	1	30	M0156
Medtr7g010150	Medtr3g086330	0.961789	1	1	30	M0156
Medtr7g010150	Medtr3g092600	0.966499	1	1	30	M0156
Medtr7g010150	Medtr3g094860	0.965702	1	1	30	M0156
Medtr7g010150	Medtr3g105430	0.965038	1	1	30	M0156
Medtr7g010150	Medtr3g110068	0.960376	1	1	30	M0095
Medtr7g010150	Medtr4g121870	0.966357	1	1	30	M0156
Medtr7g010150	Medtr4g134770	0.967349	1	1	30	M0128
Medtr7g010150	Medtr5g010025	0.96822	1	1	30	M0156
Medtr7g010150	Medtr5g087560	0.960461	1	1	30	M0156
Medtr7g010150	Medtr7g009330	0.965961	2	2	21	NA
Medtr2g087710	Medtr1g090680	0.962355	1	2	20	NA
Medtr4g033330	Medtr0007s0330	0.964605	1	1	30	NA
Medtr5g033090	Medtr1g083460	0.963576	1	1	30	M0156
Medtr5g033090	Medtr2g038250	0.962724	1	1	30	M0156
Medtr5g033090	Medtr2g085085	0.965033	1	1	30	M0156
Medtr5g033090	Medtr2g101900	0.968727	1	1	30	M0156
Medtr5g033090	Medtr3g078653	0.963583	1	1	30	M0156
Medtr5g033090	Medtr3g093110	0.965732	1	1	30	M0156
Medtr5g033090	Medtr4g094308	0.968421	1	1	30	M0156
Medtr5g033090	Medtr4g117470	0.962042	1	1	30	M0156
Medtr5g033090	Medtr5g015570	0.967979	1	1	30	M0156
Medtr8g069140	Medtr3g114470	0.960509	2	3	20	NA
Medtr7g094460	Medtr6g043210	0.964218	1	1	30	M0156
Medtr3g058720	Medtr3g058710	0.963194	1	1	30	NA
Medtr4g101990	Medtr1g103870	0.963838	1	3	20	NA
Medtr5g010025	Medtr1g044660	0.962393	1	1	30	M0156
Medtr5g010025	Medtr1g054310	0.963763	1	1	30	M0156
Medtr5g010025	Medtr1g066860	0.96446	1	1	30	M0090
Medtr5g010025	Medtr2g019670	0.960835	1	1	30	M0156
Medtr5g010025	Medtr2g069310	0.967768	1	2	28	M0084
Medtr5g010025	Medtr2g086500	0.965343	1	1	30	M0156
Medtr5g010025	Medtr2g436800	0.963895	1	1	30	M0156
Medtr5g010025	Medtr3g008250	0.968885	1	1	30	M0156
Medtr5g010025	Medtr3g092600	0.962526	1	1	30	M0156
Medtr4g084280	Medtr0019s0070	-0.961044	1	2	23	NA
Medtr5g071550	Medtr1g080510	0.962404	1	2	25	NA
Medtr5g071550	Medtr3g065080	0.960656	2	2	25	NA
Medtr3g028590	Medtr1g103020	0.965064	3	3	20	NA
Medtr7g057340	Medtr4g033085	0.960034	1	1	30	NA
Medtr7g057340	Medtr4g033200	0.968293	1	1	30	NA
Medtr7g057340	Medtr4g064993	-0.969476	2	3	20	NA
Medtr7g057340	Medtr5g094540	0.962821	2	2	24	NA
Medtr7g057390	Medtr4g033200	0.967625	1	1	30	NA
Medtr7g057390	Medtr6g084400	0.960487	2	2	21	NA
Medtr8g040940	Medtr0011s0280	0.965622	1	1	24	NA
Medtr4g094275	Medtr4g066580	0.960437	2	2	22	NA
Medtr8g083310	Medtr1g012020	0.965486	2	3	20	NA
Medtr7g090970	Medtr3g435540	0.968945	1	1	26	NA
Medtr1g082920	Medtr1g035090	0.965563	1	1	29	NA
Medtr4g096690	Medtr1g103020	0.969876	1	1	30	M0050
Medtr2g031610	Medtr1g090680	0.961464	1	2	22	NA
Medtr7g021030	Medtr1g013070	0.962483	1	1	30	M0156
Medtr7g021030	Medtr1g023000	0.964701	1	1	30	M0156
Medtr7g021030	Medtr1g054310	0.961245	1	1	30	M0156
Medtr7g021030	Medtr1g060600	0.963977	1	1	30	M0116
Medtr7g021030	Medtr1g067490	0.964775	1	1	30	M0156
Medtr7g021030	Medtr1g069585	0.961704	1	1	30	M0156
Medtr7g021030	Medtr1g075720	0.96581	1	1	30	M0156
Medtr7g021030	Medtr1g083460	0.96921	1	1	30	M0156
Medtr7g021030	Medtr2g018680	0.961454	1	1	30	NA
Medtr7g021030	Medtr2g086500	0.967628	1	1	30	M0156
Medtr7g021030	Medtr2g436800	0.968295	2	2	22	M0156
Medtr7g021030	Medtr3g070930	0.968132	1	1	30	M0156
Medtr7g021030	Medtr3g078653	0.967576	1	1	30	M0156
Medtr7g094800	Medtr1g019130	0.96303	1	2	20	NA
Medtr2g097530	Medtr1g026310	0.969268	1	2	22	NA
Medtr5g021800	Medtr4g074260	0.9692	1	1	30	M0156
Medtr5g021800	Medtr4g116080	0.962927	1	1	30	M0059
Medtr7g115190	Medtr2g038020	0.963586	2	2	21	NA
Medtr7g082530	Medtr1g007860	0.969861	1	1	30	M0060
Medtr8g005265	Medtr2g026210	0.963692	2	3	20	NA
Medtr4g074960	Medtr2g035120	0.969983	1	1	29	M0004
Medtr2g101900	Medtr1g069905	0.964347	1	1	30	M0156
Medtr2g101900	Medtr1g081410	0.961626	1	1	30	M0156
Medtr2g101900	Medtr1g083460	0.969234	1	1	30	M0156
Medtr2g101900	Medtr2g014030	0.965022	1	1	30	M0156
Medtr2g101900	Medtr2g015680	0.965675	1	1	30	M0156
Medtr2g101900	Medtr2g019670	0.962572	1	1	30	M0156
Medtr4g123597	Medtr1g072890	0.96691	1	1	30	NA
Medtr7g081660	Medtr1g022385	0.967856	1	1	30	M0156
Medtr7g081660	Medtr2g014030	0.963191	1	1	30	M0156
Medtr7g081660	Medtr2g096340	0.961787	2	2	23	M0156
Medtr4g100770	Medtr1g097600	0.960338	1	2	23	NA
Medtr5g043430	Medtr3g093800	0.968925	1	2	20	NA
Medtr7g115610	Medtr2g048510	0.964569	1	2	21	NA
Medtr7g026630	Medtr1g088110	0.967462	1	1	28	NA
Medtr3g010770	Medtr2g014260	-0.960409	1	2	24	NA
Medtr3g080580	Medtr0049s0070	-0.963495	1	2	23	NA
Medtr2g086500	Medtr1g103100	0.968672	1	1	30	M0156
Medtr6g093060	Medtr1g080390	0.96881	1	1	30	NA
Medtr6g093060	Medtr5g025980	0.964847	1	1	30	NA
Medtr4g094398	Medtr2g019670	0.967191	1	2	21	NA
Medtr5g093940	Medtr1g107575	0.962916	1	1	30	M0061
Medtr5g093940	Medtr4g080160	0.961444	1	1	30	NA
Medtr1g091057	Medtr1g012540	0.960967	1	2	21	NA
Medtr2g054880	Medtr2g006020	0.960698	1	1	30	M0144
Medtr4g088595	Medtr1g022165	0.960334	1	1	30	M0156
Medtr4g088595	Medtr1g100960	0.968331	1	1	30	M0156
Medtr4g088595	Medtr2g005570	0.964163	1	1	30	M0156
Medtr4g088595	Medtr4g008160	0.960643	1	1	30	M0156
Medtr4g116860	Medtr1g082300	-0.968891	1	2	20	NA
Medtr3g070930	Medtr1g061670	0.969026	1	1	30	M0156
Medtr3g070930	Medtr1g069585	0.964921	1	1	30	M0156
Medtr3g070930	Medtr1g075720	0.961597	1	1	30	M0156
Medtr3g070930	Medtr2g014030	0.969255	1	1	30	M0156
Medtr3g070930	Medtr2g096340	0.965268	1	1	30	M0156
Medtr3g070930	Medtr2g098000	0.96099	1	1	30	M0156
Medtr3g070940	Medtr2g102277	0.968212	1	1	29	NA
Medtr7g092780	Medtr1g104550	0.961422	1	1	29	NA
Medtr8g027805	Medtr0180s0050	0.966225	2	3	21	NA
Medtr8g033410	Medtr5g016680	0.960203	1	3	20	NA
Medtr8g085390	Medtr7g109590	0.960722	1	2	23	NA
Medtr8g009073	Medtr8g009067	0.963771	2	2	28	NA
Medtr8g012320	Medtr7g081040	0.961075	1	2	24	NA
Medtr8g012325	Medtr1g022385	0.966045	1	1	30	M0156
Medtr8g012325	Medtr1g044720	0.964372	1	1	30	M0102
Medtr8g012325	Medtr1g081410	0.960703	1	1	30	M0156
Medtr8g012325	Medtr1g083460	0.969245	1	1	30	M0156
Medtr8g012325	Medtr2g014030	0.968539	1	1	30	M0156
Medtr8g012325	Medtr2g096340	0.96342	1	1	30	M0156
Medtr8g012325	Medtr3g005450	0.961319	1	1	30	M0156
Medtr8g012325	Medtr4g008160	0.96342	2	2	24	M0156
Medtr8g012325	Medtr4g021290	0.969394	1	2	24	M0156
Medtr8g012325	Medtr5g091120	0.962252	1	1	30	M0156
Medtr8g012325	Medtr5g091135	0.968298	1	1	30	M0156
Medtr8g012325	Medtr7g108955	0.960119	1	1	30	M0156
Medtr2g019670	Medtr0147s0070	0.963721	1	1	30	M0156
Medtr2g019670	Medtr1g066990	0.966191	1	1	30	M0156
Medtr2g019670	Medtr1g081410	0.964474	1	1	30	M0156
Medtr2g019670	Medtr1g103100	0.967371	1	1	30	M0156
Medtr2g019670	Medtr2g015680	0.962277	1	1	30	M0156
Medtr3g078550	Medtr0419s0040	-0.967672	1	2	22	NA
Medtr2g014030	Medtr1g058250	0.967282	1	1	30	M0112
Medtr2g014030	Medtr1g061670	0.96937	1	1	30	M0156
Medtr2g014030	Medtr1g069905	0.968221	1	1	30	M0156
Medtr2g014030	Medtr1g103100	0.962795	1	1	30	M0156
Medtr2g014030	Medtr1g105415	0.963346	1	1	30	M0156
Medtr2g014030	Medtr2g008180	0.969968	1	1	30	M0156
Medtr2g014030	Medtr2g013540	0.96434	1	1	30	M0111
Medtr8g080630	Medtr1g075710	0.966302	1	2	26	NA
Medtr8g080630	Medtr7g080760	0.96039	1	1	29	NA
Medtr7g108900	Medtr1g066380	0.961575	1	2	21	NA
Medtr7g108900	Medtr4g029190	0.963545	1	1	23	M0131
Medtr7g085050	Medtr2g012470	0.962493	2	2	20	NA
Medtr8g023780	Medtr7g102750	0.966404	1	2	21	NA
Medtr8g023820	Medtr1g111970	0.960452	1	1	30	M0057
Medtr8g094200	Medtr3g053200	0.969746	1	3	20	NA
Medtr6g071455	Medtr3g064270	0.966643	2	2	20	NA
Medtr4g040350	Medtr4g014590	0.961637	3	3	24	NA
Medtr5g031470	Medtr1g095830	0.967094	1	3	20	NA
Medtr3g117970	Medtr0122s0020	-0.967147	1	2	20	NA
Medtr6g015395	Medtr3g110068	0.960897	1	1	30	NA
Medtr2g035105	Medtr2g035100	0.969166	1	1	30	NA
Medtr8g018150	Medtr1g083430	0.961859	1	2	23	NA
Medtr6g023580	Medtr2g067640	0.965492	2	2	27	NA
Medtr4g100900	Medtr2g019670	0.965452	1	1	30	M0156
Medtr4g100900	Medtr2g085085	0.961371	1	1	30	M0156
Medtr4g100900	Medtr2g101900	0.963824	1	2	25	M0156
Medtr4g100900	Medtr3g078653	0.965384	1	1	30	M0156
Medtr4g100900	Medtr4g074260	0.965477	1	1	30	M0156
Medtr4g100900	Medtr4g080740	0.966636	1	1	30	M0156
Medtr4g100900	Medtr4g094598	0.966572	1	1	30	M0156
Medtr1g083460	Medtr0508s0010	0.967242	1	1	30	M0034
Medtr1g083460	Medtr1g022385	0.961391	1	1	30	M0156
Medtr1g083460	Medtr1g032450	0.968098	1	1	30	M0156
Medtr1g083460	Medtr1g070450	0.960128	1	1	30	M0043
Medtr3g085490	Medtr2g006170	0.966035	1	1	30	M0156
Medtr3g085490	Medtr2g012450	0.965915	1	1	30	M0156
Medtr8g085600	Medtr8g076290	0.962363	3	3	20	NA
Medtr8g085630	Medtr4g024735	0.961305	2	2	23	NA
Medtr4g085720	Medtr1g080510	0.966022	1	3	24	NA
Medtr1g067490	Medtr1g066860	0.962494	1	1	30	M0090
Medtr1g032450	Medtr1g013070	0.965958	1	1	30	M0156
Medtr3g102390	Medtr2g099550	0.961294	1	2	20	NA
Medtr7g009740	Medtr1g011750	0.963274	3	3	20	NA
Medtr8g067280	Medtr2g023930	0.965021	2	2	23	M0104
Medtr4g049830	Medtr1g030850	0.964534	2	3	20	NA
Medtr6g087980	Medtr2g055910	0.965189	2	3	20	NA
Medtr4g088875	Medtr0113s0040	0.963933	1	1	30	NA
Medtr4g088875	Medtr1g095510	0.967312	1	2	25	NA
Medtr7g080270	Medtr1g019720	0.960746	1	1	30	NA
Medtr7g080270	Medtr1g094185	0.968287	1	1	30	M0145
Medtr8g091910	Medtr1g022165	0.963872	1	1	30	M0156
Medtr8g091910	Medtr1g061670	0.967436	1	1	30	M0156
Medtr8g091910	Medtr1g069905	0.966165	1	1	30	M0156
Medtr8g091910	Medtr1g098170	0.965327	1	1	30	M0156
Medtr8g091910	Medtr2g096340	0.967984	1	1	30	M0156
Medtr8g091910	Medtr3g094230	0.962328	1	1	30	M0156
Medtr8g091910	Medtr3g095810	0.965914	1	1	30	M0156
Medtr8g091910	Medtr4g021290	0.968106	1	1	30	M0156
Medtr8g091910	Medtr4g096790	0.962105	1	1	30	M0156
Medtr8g091910	Medtr5g018940	0.962524	1	2	27	M0156
Medtr8g091910	Medtr5g025120	0.96562	1	1	30	M0156
Medtr8g091910	Medtr5g091135	0.960558	1	1	30	M0156
Medtr4g008160	Medtr1g100960	0.960003	1	1	30	M0156
Medtr4g008160	Medtr2g005570	0.964936	1	1	30	M0156
Medtr4g008160	Medtr2g006170	0.966522	1	1	30	M0156
Medtr4g008160	Medtr3g085490	0.969959	1	1	30	M0156
Medtr2g069050	Medtr2g038250	0.968166	1	1	30	M0156
Medtr5g048280	Medtr2g438720	0.961089	2	2	24	NA
Medtr4g064903	Medtr1g112280	0.969432	1	2	23	NA
Medtr2g018680	Medtr1g060600	0.966082	1	1	30	NA
Medtr8g083210	Medtr4g083940	0.960757	2	2	26	NA
Medtr3g449620	Medtr0009s0480	-0.967883	1	2	23	NA
Medtr8g007155	Medtr2g010470	-0.964733	1	2	21	NA
Medtr4g109610	Medtr4g063925	0.961624	1	1	30	NA
Medtr8g469270	Medtr8g046260	-0.96711	2	2	21	NA
Medtr8g079520	Medtr6g045030	0.965428	2	2	23	NA
Medtr4g103920	Medtr1g069585	0.960843	1	2	21	NA
Medtr8g074590	Medtr4g123700	0.961428	2	2	21	NA
Medtr1g044660	Medtr0147s0070	0.969558	1	1	30	M0156
Medtr8g081510	Medtr1g064060	0.963051	1	2	21	NA
Medtr6g007737	Medtr1g112030	0.961153	2	2	21	NA
Medtr7g106320	Medtr6g007663	-0.963388	2	2	20	NA
Medtr4g073540	Medtr1g097610	0.969419	2	2	21	NA
Medtr7g117475	Medtr2g030130	0.967604	1	1	30	NA
Medtr6g021740	Medtr4g069240	0.968734	1	2	26	NA
Medtr6g021790	Medtr4g130917	0.966919	2	2	20	NA
Medtr8g105890	Medtr1g066860	0.965807	1	2	20	NA
Medtr5g029700	Medtr2g008226	0.965313	2	2	20	NA
Medtr4g086580	Medtr4g064350	-0.967674	1	2	22	NA
Medtr7g107400	Medtr1g067490	0.966731	1	1	30	M0156
Medtr7g107400	Medtr2g069310	0.960272	1	1	29	M0084
Medtr7g107400	Medtr4g116410	0.967879	1	1	30	M0156
Medtr7g107400	Medtr5g006440	0.969969	1	1	30	M0156
Medtr7g107400	Medtr5g010025	0.963859	1	1	30	M0156
Medtr7g107400	Medtr5g026750	0.967483	1	1	30	M0156
Medtr7g107400	Medtr5g034820	0.962669	1	1	30	NA
Medtr7g107400	Medtr6g043210	0.965406	1	1	30	M0156
Medtr7g107400	Medtr7g094460	0.961912	1	1	30	M0156
Medtr7g107400	Medtr7g105080	0.961672	1	1	30	M0156
Medtr7g107420	Medtr1g044660	0.967759	1	1	30	M0156
Medtr7g107420	Medtr1g081410	0.963587	1	1	30	M0156
Medtr7g107420	Medtr1g083460	0.963298	1	1	30	M0156
Medtr7g107420	Medtr1g087910	0.965673	1	1	30	M0156
Medtr7g107420	Medtr1g103100	0.960504	1	1	30	M0156
Medtr7g107420	Medtr2g019670	0.964493	1	1	30	M0156
Medtr7g107420	Medtr2g069050	0.961403	1	1	30	M0156
Medtr7g107420	Medtr3g094860	0.969736	1	1	30	M0156
Medtr7g107420	Medtr3g105430	0.961115	1	1	30	M0156
Medtr7g107420	Medtr4g117470	0.963433	1	1	30	M0156
Medtr7g107420	Medtr5g010025	0.966837	1	1	30	M0156
Medtr7g107420	Medtr5g082180	0.96013	1	1	30	M0156
Medtr7g107420	Medtr5g091120	0.963074	1	1	30	M0156
Medtr7g107420	Medtr7g010150	0.966987	1	1	30	M0156
Medtr7g107420	Medtr7g103320	0.961782	1	1	30	M0156
Medtr7g107420	Medtr7g105080	0.967834	1	1	30	M0156
Medtr7g107420	Medtr7g107380	0.965766	1	1	30	M0156
Medtr8g065030	Medtr2g095750	0.962278	1	1	30	NA
Medtr4g104070	Medtr1g007640	0.964775	1	2	26	NA
Medtr4g088430	Medtr1g017170	0.960294	3	3	21	NA
Medtr4g116410	Medtr1g082870	0.960308	2	2	27	NA
Medtr4g116410	Medtr1g103100	0.969684	1	1	30	M0156
Medtr4g116410	Medtr2g086500	0.968597	1	1	30	M0156
Medtr4g116410	Medtr2g436800	0.964822	1	1	30	M0156
Medtr4g116410	Medtr3g092600	0.964588	1	1	30	M0156
Medtr4g116410	Medtr3g105430	0.967006	1	1	30	M0156
Medtr4g116410	Medtr3g108280	0.965018	1	1	30	M0156
Medtr4g116410	Medtr4g094598	0.96935	1	1	30	M0156
Medtr3g094860	Medtr1g069585	0.964954	1	1	30	M0156
Medtr3g094860	Medtr1g103100	0.96974	1	1	30	M0156
Medtr3g094860	Medtr2g008180	0.969135	1	1	30	M0156
Medtr3g094860	Medtr2g086610	0.964	1	1	30	M0079
Medtr3g094860	Medtr2g096340	0.960464	1	1	30	M0156
Medtr3g094860	Medtr2g101900	0.961795	1	1	30	M0156
Medtr3g094860	Medtr3g070930	0.962533	1	1	30	M0156
Medtr5g033960	Medtr1g069585	0.968278	1	1	30	M0156
Medtr5g033960	Medtr1g081410	0.96141	1	1	30	M0156
Medtr5g033960	Medtr1g083460	0.96002	1	1	30	M0156
Medtr5g033960	Medtr1g087910	0.961422	1	1	30	M0156
Medtr5g033960	Medtr2g436800	0.964851	1	1	30	M0156
Medtr5g033960	Medtr3g078653	0.969368	1	1	30	M0156
Medtr5g033960	Medtr3g094570	0.962423	1	1	30	M0156
Medtr5g033960	Medtr4g062410	0.966837	1	1	30	M0153
Medtr5g033960	Medtr4g074260	0.965338	1	1	30	M0156
Medtr5g033960	Medtr4g116080	0.96334	1	1	30	M0059
Medtr5g033960	Medtr5g026750	0.968921	1	1	30	M0156
Medtr2g005570	Medtr1g022165	0.969714	1	1	30	M0156
Medtr2g005600	Medtr1g110070	0.967758	1	2	20	NA
Medtr7g015220	Medtr6g064980	0.964856	2	2	27	NA
Medtr8g099795	Medtr1g025430	0.962398	1	1	30	M0134
[truncated: 5,856 more rows]
