# Supplementary material for: Identifying Temporally Regulated Root Nodulation Biomarkers Using Time Series Gene Co-Expression Network Analysis
Source: Front Plant Sci. 2019 Oct 31;10:1409. doi: 10.3389/fpls.2019.01409 (PMC6836625; doi:10.3389/fpls.2019.01409)
Supplement: Supplementary file 7 [file Table_5.xlsx]

## Sheet: S5
1	2	3	4	5	6	7	8	9
Module	Fishers pVal	bonferroni	benjamini	fdr	efold	Type	Term	definition
M0002	0.000216565	0.000649694	0.000649694	0.000216565	6925.5	PFAM	PF09733	VEFS-Box of polycomb protein
M0004	2.39909e-05	0.000143945	0.000143945	2.39909e-05	276.1	PFAM	PF01190	Pollen proteins Ole e I like
M0004	0.000505221	0.00303132	0.00151566	0.000606265	2968.07	PFAM	PF09478	Carbohydrate binding domain CBM49
M0005	0.00080495	0.0032198	0.0032198	0.00080495	2483.25	KEGG	K00253	IVD, ivd; isovaleryl-CoA dehydrogenase [EC:1.3.8.4]
M0005	0.00080495	0.0032198	0.0016099	0.00107327	2483.25	KEGG	K01968	E6.4.1.4A; 3-methylcrotonyl-CoA carboxylase alpha subunit [EC:6.4.1.4]
M0006	1.14411e-05	4.57644e-05	4.57644e-05	1.14411e-05	386.54	PFAM	PF01190	Pollen proteins Ole e I like
M0006	0.000360907	0.00144363	0.000721813	0.000481209	4155.3	PFAM	PF09478	Carbohydrate binding domain CBM49
M0007	0.000721692	0.00433015	0.00433015	0.000721692	1731.38	PFAM	PF01199	Ribosomal protein L34e
M0007	0.000865978	0.00519587	0.00259793	0.00103917	1385.1	PFAM	PF01775	Ribosomal L18ae/LX protein domain
M0007	0.000865978	0.00519587	0.00173196	0.00129897	1385.1	PFAM	PF00281	Ribosomal protein L5
M0007	0.000865978	0.00519587	0.00129897	0.00173196	1385.1	PFAM	PF00673	ribosomal L5P family C-terminus
M0008	1.17574e-18	8.23015e-18	8.23015e-18	1.17574e-18	32.1846	GO	GO:0005840	ribosome
M0008	2.01213e-18	1.40849e-17	7.04245e-18	2.34748e-18	31.002	GO	GO:0003735	structural constituent of ribosome
M0008	2.91826e-18	2.04278e-17	6.80928e-18	4.08557e-18	30.2091	GO	GO:0006412	translation
M0008	4.10789e-14	2.87552e-13	7.18881e-14	7.18881e-14	26.5433	GO	GO:0005622	intracellular
M0008	5.08383e-05	0.0010676	0.000152515	7.11736e-05	287.913	KEGG	K02984	RP-S3Ae, RPS3A; small subunit ribosomal protein S3Ae
M0008	5.02473e-06	0.000135668	2.71336e-05	5.8986e-06	923.4	PFAM	PF01015	Ribosomal S3Ae family
M0008	4.55407e-05	0.0012296	0.000204933	5.58909e-05	230.85	PFAM	PF00428	60s Acidic ribosomal protein
M0008	0.00023094	0.00623537	0.000779422	0.000311769	95.5241	PFAM	PF11976	Ubiquitin-2 like Rad60 SUMO-like
M0009	8.20027e-06	4.92016e-05	4.92016e-05	8.20027e-06	30.2914	GO	GO:0005840	ribosome
M0009	9.48615e-06	5.69169e-05	2.84584e-05	1.13834e-05	29.1783	GO	GO:0003735	structural constituent of ribosome
M0009	1.04918e-05	6.29506e-05	2.09835e-05	1.57377e-05	28.4321	GO	GO:0006412	translation
M0009	0.000273039	0.00163824	0.000409559	0.000546079	23.4205	GO	GO:0005622	intracellular
M0009	0.000962082	0.00962082	0.00192416	0.00160347	1385.1	PFAM	PF01015	Ribosomal S3Ae family
M0009	0.000962082	0.00962082	0.00160347	0.00192416	1385.1	PFAM	PF16205	Ribosomal_S17 N-terminal
M0010	0.000402597	0.000805193	0.000805193	0.000402597	4966.5	KEGG	K16290	XCP; xylem cysteine proteinase [EC:3.4.22.-]
M0011	0.00080495	0.0032198	0.0032198	0.00080495	2483.25	KEGG	K14792	RRP5, PDCD11; rRNA biogenesis protein RRP5
M0012	7.78205e-05	0.000622564	0.000207521	0.000103761	157.49	GO	GO:0010333	terpene synthase activity
M0012	0.000110823	0.000886583	0.000221646	0.000177317	131.242	GO	GO:0016829	lyase activity
M0012	0.000524656	0.00419725	0.000699541	0.00139908	59.2068	GO	GO:0000287	magnesium ion binding
M0012	0.000201329	0.000201329	4.02658e-05	0	9933	KEGG	K14985	CYP18A1; 26-hydroxylase [EC:1.14.-.-]
M0012	1.09331e-05	3.27994e-05	3.27994e-05	1.09331e-05	395.743	PFAM	PF01397	Terpene synthase, N-terminal domain
M0012	1.47305e-05	4.41914e-05	2.20957e-05	2.20957e-05	339.208	PFAM	PF03936	Terpene synthase family, metal binding domain
M0013	1.5754e-05	6.30162e-05	1.5754e-05	6.30162e-05	347.404	GO	GO:0051082	unfolded protein binding
M0013	8.07127e-05	0.000322851	6.45701e-05	0	149.516	GO	GO:0006950	response to stress
M0013	0.000140961	0.000563845	9.39742e-05	0	112.493	GO	GO:0006457	protein folding
M0013	6.07693e-07	1.21539e-06	6.07693e-07	1.21539e-06	2207.33	KEGG	K09487	HSP90B, TRA1; heat shock protein 90kDa beta
M0013	0.000905615	0.00181123	0.000258747	0	1655.5	KEGG	K04043	dnaK; molecular chaperone DnaK
M0013	4.16761e-07	1.25028e-06	1.25028e-06	4.16761e-07	2374.46	PFAM	PF00183	Hsp90 protein
M0013	5.03078e-06	1.50923e-05	5.03078e-06	1.50923e-05	593.614	PFAM	PF02518	Histidine kinase-, DNA gyrase B-, and HSP90-like ATPase
M0014	1.95116e-06	1.17069e-05	3.90231e-06	2.92674e-06	126.554	GO	GO:0005871	kinesin complex
M0014	2.03318e-06	1.21991e-05	3.04977e-06	4.06636e-06	124.772	GO	GO:0007018	microtubule-based movement
M0014	2.03318e-06	1.21991e-05	2.43982e-06	6.09954e-06	124.772	GO	GO:0003777	microtubule motor activity
M0014	3.67257e-06	2.20354e-05	3.14792e-06	0	101.825	GO	GO:0008017	microtubule binding
M0014	2.18711e-06	4.37422e-06	7.29036e-07	0	946	KEGG	K10400	KIF15; kinesin family member 15
M0014	8.72863e-08	2.61859e-07	2.61859e-07	8.72863e-08	314.795	PFAM	PF00225	Kinesin motor domain
M0014	3.64654e-07	1.09396e-06	5.46982e-07	5.46982e-07	2770.2	PFAM	PF12711	Kinesin motor
M0015	1.68337e-07	6.73346e-07	6.73346e-07	1.68337e-07	37.8642	GO	GO:0005840	ribosome
M0015	2.02085e-07	8.08341e-07	4.0417e-07	2.69447e-07	36.4729	GO	GO:0003735	structural constituent of ribosome
M0015	2.29317e-07	9.1727e-07	3.05757e-07	4.58635e-07	35.5401	GO	GO:0006412	translation
M0015	0.000505221	0.00353654	0.000707309	0.00117885	2968.07	PFAM	PF01280	Ribosomal protein L19e
M0015	0.000505221	0.00353654	0.000884136	0.000884136	2968.07	PFAM	PF01599	Ribosomal protein S27a
M0015	0.000505221	0.00353654	0.000589424	0.00176827	2968.07	PFAM	PF01157	Ribosomal protein L21e
M0015	0.000505221	0.00353654	0.000505221	0.00353654	2968.07	PFAM	PF01090	Ribosomal protein S19e
M0015	0.000673579	0.00471505	0.000589381	0	1978.71	PFAM	PF03939	Ribosomal protein L23, N-terminal domain
M0016	0.000769925	0.00153985	0.00153985	0.000769925	1385.1	PFAM	PF04833	COBRA-like protein
M0017	1.39677e-12	1.67613e-11	1.67613e-11	1.39677e-12	29.9392	GO	GO:0005840	ribosome
M0017	2.00211e-12	2.40253e-11	1.20127e-11	2.18412e-12	28.839	GO	GO:0003735	structural constituent of ribosome
M0017	2.56838e-12	3.08206e-11	1.02735e-11	3.08206e-12	28.1015	GO	GO:0006412	translation
M0017	1.91248e-05	0.000229497	5.73744e-05	2.54997e-05	15.4321	GO	GO:0005622	intracellular
M0018	9.08925e-05	0.00036357	0.00036357	9.08925e-05	33.1791	GO	GO:0005622	intracellular
M0018	9.93742e-05	0.000397497	0.000198748	0.000132499	32.1846	GO	GO:0005840	ribosome
M0018	0.000110897	0.000443588	0.000147863	0.000221794	31.002	GO	GO:0003735	structural constituent of ribosome
M0018	0.000119641	0.000478564	0.000119641	0.000478564	30.2091	GO	GO:0006412	translation
M0018	0.000288729	0.00173237	0.000346474	0.000866186	6925.5	PFAM	PF03066	Nucleoplasmin
M0018	0.000433067	0.0025984	0.000433067	0.0025984	3462.75	PFAM	PF01929	Ribosomal protein L14
M0018	0.000577388	0.00346433	0.000494904	0	2308.5	PFAM	PF01294	Ribosomal protein L13e
M0018	0.000721692	0.00433015	0.000541269	0	1731.38	PFAM	PF01199	Ribosomal protein L34e
M0018	0.000865978	0.00519587	0.000577319	0	1385.1	PFAM	PF08079	Ribosomal L30 N-terminal domain
M0020	5.7901e-06	1.15802e-05	3.86006e-06	0	29.1648	GO	GO:0008270	zinc ion binding
M0020	1.00956e-09	1.00956e-09	1.00956e-09	1.00956e-09	1241.62	KEGG	K16282	RHA2; E3 ubiquitin-protein ligase RHA2 [EC:6.3.2.19]
M0020	2.291e-09	2.291e-09	1.1455e-09	0	145.8	PFAM	PF13639	Ring finger domain
M0021	0.000603986	0.000603986	0.000603986	0.000603986	1986.6	KEGG	K13416	BAK1; brassinosteroid insensitive 1-associated receptor kinase 1 [EC:2.7.10.1 2.7.11.1]
M0022	0.000603986	0.000603986	0.000301993	0	1986.6	KEGG	K10525	AOC; allene oxide cyclase [EC:5.3.99.6]
M0022	0.000505269	0.00151581	0.00151581	0.000505269	2308.5	PFAM	PF06351	Allene oxide cyclase
M0023	1.44609e-31	1.30149e-30	1.30149e-30	1.44609e-31	33.071	GO	GO:0006412	translation
M0023	5.71712e-29	5.14541e-28	2.5727e-28	6.43176e-29	32.5234	GO	GO:0005840	ribosome
M0023	1.3368e-28	1.20312e-27	4.01039e-28	1.71874e-28	31.3283	GO	GO:0003735	structural constituent of ribosome
M0023	4.80713e-17	4.32642e-16	1.0816e-16	7.2107e-17	22.3522	GO	GO:0005622	intracellular
M0023	6.35351e-05	0.00190605	0.000238257	8.28719e-05	301	KEGG	K02936	RP-L7Ae, RPL7A; large subunit ribosomal protein L7Ae
M0023	0.00015818	0.00474539	0.000474539	0.000225971	150.5	KEGG	K02989	RP-S5e, RPS5; small subunit ribosomal protein S5e
M0023	0.000220993	0.00662978	0.000602708	0.000331489	120.4	KEGG	K02882	RP-L18Ae, RPL18A; large subunit ribosomal protein L18Ae
M0023	1.46553e-09	5.12934e-08	1.02587e-08	1.65462e-09	337.829	PFAM	PF01248	Ribosomal protein L7Ae/L30e/S12e/Gadd45 family
M0023	1.98452e-05	0.000694581	0.000115763	2.31527e-05	405.395	PFAM	PF01775	Ribosomal L18ae/LX protein domain
M0023	3.39778e-05	0.00118922	0.000169889	4.10076e-05	289.568	PFAM	PF00177	Ribosomal protein S7p/S5e
M0023	8.56203e-05	0.00299671	0.000332968	0.000110989	168.915	PFAM	PF00428	60s Acidic ribosomal protein
M0024	0.000247072	0.00222365	0.00222365	0.000247072	24.1385	GO	GO:0005840	ribosome
M0024	0.000275477	0.00247929	0.00123965	0.000309912	23.2515	GO	GO:0003735	structural constituent of ribosome
M0024	0.000297009	0.00267308	0.000891027	0.000381869	22.6568	GO	GO:0006412	translation
M0024	0.000649507	0.00584556	0.00146139	0.00097426	2308.5	PFAM	PF01929	Ribosomal protein L14
M0025	7.49707e-05	0.000299883	0.000299883	7.49707e-05	35.1105	GO	GO:0005840	ribosome
M0025	8.36825e-05	0.00033473	0.000167365	0.000111577	33.8203	GO	GO:0003735	structural constituent of ribosome
M0025	9.02948e-05	0.000361179	0.000120393	0.00018059	32.9554	GO	GO:0006412	translation
M0025	0.000505221	0.00353654	0.000884136	0.000884136	2968.07	PFAM	PF01157	Ribosomal protein L21e
M0026	2.909e-07	1.1636e-06	3.87867e-07	5.818e-07	236.235	GO	GO:0010333	terpene synthase activity
M0026	4.9242e-07	1.96968e-06	4.9242e-07	1.96968e-06	196.863	GO	GO:0016829	lyase activity
M0026	5.03175e-06	2.0127e-05	4.0254e-06	0	88.8102	GO	GO:0000287	magnesium ion binding
M0026	0.00094169	0.00376676	0.000538109	0	14.8575	GO	GO:0008152	metabolic process
M0026	0.000905979	0.000905979	0.000150997	0	1241.62	KEGG	K15086	TPS14; (3S)-linalool synthase [EC:4.2.3.25]
M0026	2.36707e-08	4.73415e-08	4.73415e-08	2.36707e-08	494.679	PFAM	PF01397	Terpene synthase, N-terminal domain
M0026	3.68516e-08	7.37033e-08	3.68516e-08	7.37033e-08	424.01	PFAM	PF03936	Terpene synthase family, metal binding domain
M0027	6.06596e-17	4.24617e-16	4.24617e-16	6.06596e-17	35.0457	GO	GO:0003735	structural constituent of ribosome
M0027	8.38971e-17	5.8728e-16	2.9364e-16	9.78799e-17	34.1494	GO	GO:0006412	translation
M0027	1.79572e-15	1.257e-14	4.19002e-15	2.51401e-15	33.5839	GO	GO:0005840	ribosome
M0027	2.67199e-05	0.000187039	4.67598e-05	4.67598e-05	14.4257	GO	GO:0005622	intracellular
M0028	1.50407e-14	9.02442e-14	9.02442e-14	1.50407e-14	34.9766	GO	GO:0003735	structural constituent of ribosome
M0028	1.98051e-14	1.18831e-13	5.94154e-14	2.37662e-14	34.082	GO	GO:0006412	translation
M0028	4.76824e-13	2.86094e-12	9.53647e-13	7.15235e-13	33.0099	GO	GO:0005840	ribosome
M0028	0.000124758	0.000748548	0.000124758	0.000748548	134.607	GO	GO:0015934	large ribosomal subunit
M0028	0.000220167	0.00132101	0.000188715	0	13.6119	GO	GO:0005622	intracellular
M0028	1.57366e-05	0.000188839	3.77678e-05	2.36049e-05	509.385	KEGG	K02929	RP-L44e, RPL44; large subunit ribosomal protein L44e
M0028	1.388e-06	2.082e-05	5.20501e-06	1.735e-06	1731.38	PFAM	PF00935	Ribosomal protein L44
M0029	1.55537e-08	9.33224e-08	9.33224e-08	1.55537e-08	35.1105	GO	GO:0005840	ribosome
M0029	1.93514e-08	1.16108e-07	5.80542e-08	2.32217e-08	33.8203	GO	GO:0003735	structural constituent of ribosome
M0029	2.25087e-08	1.35052e-07	4.50175e-08	3.37631e-08	32.9554	GO	GO:0006412	translation
M0029	0.00072164	0.00721639	0.0018041	0.00103091	2077.65	PFAM	PF01599	Ribosomal protein S27a
M0029	0.000962082	0.00962082	0.00192416	0.00160347	1385.1	PFAM	PF03939	Ribosomal protein L23, N-terminal domain
M0029	0.000962082	0.00962082	0.00160347	0.00192416	1385.1	PFAM	PF01092	Ribosomal protein S6e
M0030	2.70773e-11	1.08309e-10	3.61031e-11	5.41547e-11	236.235	GO	GO:0010333	terpene synthase activity
M0030	6.41218e-11	2.56487e-10	6.41218e-11	2.56487e-10	196.863	GO	GO:0016829	lyase activity
M0030	2.95143e-09	1.18057e-08	2.36115e-09	0	88.8102	GO	GO:0000287	magnesium ion binding
M0030	1.72206e-05	6.88825e-05	1.14804e-05	0	14.8575	GO	GO:0008152	metabolic process
M0030	3.72503e-13	7.45007e-13	7.45007e-13	3.72503e-13	494.679	PFAM	PF01397	Terpene synthase, N-terminal domain
M0030	7.67448e-13	1.5349e-12	7.67448e-13	1.5349e-12	424.01	PFAM	PF03936	Terpene synthase family, metal binding domain
M0031	2.909e-07	1.1636e-06	3.87867e-07	5.818e-07	236.235	GO	GO:0010333	terpene synthase activity
M0031	4.9242e-07	1.96968e-06	4.9242e-07	1.96968e-06	196.863	GO	GO:0016829	lyase activity
M0031	5.03175e-06	2.0127e-05	4.0254e-06	0	88.8102	GO	GO:0000287	magnesium ion binding
M0031	0.00094169	0.00376676	0.000627793	0	14.8575	GO	GO:0008152	metabolic process
M0031	4.13894e-08	1.24168e-07	1.24168e-07	4.13894e-08	424.01	PFAM	PF01397	Terpene synthase, N-terminal domain
M0031	6.44287e-08	1.93286e-07	9.66431e-08	9.66431e-08	363.437	PFAM	PF03936	Terpene synthase family, metal binding domain
M0032	0.000603865	0.00120773	0.00120773	0.000603865	2483.25	KEGG	K15401	CYP86A1; fatty acid omega-hydroxylase [EC:1.14.-.-]
M0033	0.000577416	0.00230966	0.00230966	0.000577416	2077.65	PFAM	PF00253	Ribosomal protein S14p/S29e
M0033	0.000769832	0.00307933	0.00153966	0.00102644	1484.04	PFAM	PF00687	Ribosomal protein L1p/L10e family
M0033	0.000769832	0.00307933	0.00102644	0.00153966	1484.04	PFAM	PF00831	Ribosomal L29 protein
M0034	2.81934e-20	1.6916e-19	1.6916e-19	2.81934e-20	33.919	GO	GO:0006412	translation
M0034	4.988e-19	2.9928e-18	1.4964e-18	5.9856e-19	33.8785	GO	GO:0005840	ribosome
M0034	8.5435e-19	5.1261e-18	1.7087e-18	1.28152e-18	32.6337	GO	GO:0003735	structural constituent of ribosome
M0034	5.70497e-10	3.42298e-09	8.55746e-10	1.14099e-09	20.9552	GO	GO:0005622	intracellular
M0034	1.85034e-05	0.000296054	4.22934e-05	2.96054e-05	551.833	KEGG	K02877	RP-L15e, RPL15; large subunit ribosomal protein L15e
M0034	6.45538e-05	0.00103286	0.000114762	0.000129108	220.733	KEGG	K02882	RP-L18Ae, RPL18A; large subunit ribosomal protein L18Ae
M0034	2.42784e-06	4.3701e-05	8.74021e-06	3.1215e-06	1319.14	PFAM	PF00827	Ribosomal L15
M0034	5.09535e-06	9.17162e-05	1.5286e-05	7.05509e-06	791.486	PFAM	PF01775	Ribosomal L18ae/LX protein domain
M0034	2.20328e-05	0.00039659	4.95738e-05	3.60537e-05	329.786	PFAM	PF01248	Ribosomal protein L7Ae/L30e/S12e/Gadd45 family
M0035	6.93195e-07	4.15917e-06	4.15917e-06	6.93195e-07	29.2587	GO	GO:0005840	ribosome
M0035	8.31142e-07	4.98685e-06	2.49343e-06	9.9737e-07	28.1836	GO	GO:0003735	structural constituent of ribosome
M0035	9.42311e-07	5.65387e-06	1.88462e-06	1.41347e-06	27.4628	GO	GO:0006412	translation
M0035	2.17151e-05	0.00013029	3.25726e-05	4.34301e-05	24.1302	GO	GO:0005622	intracellular
M0035	0.000481145	0.00481145	0.00096229	0.000801909	4155.3	PFAM	PF08068	DKCLD (NUC011) domain
M0035	0.00072164	0.00721639	0.00120273	0.00144328	2077.65	PFAM	PF16198	tRNA pseudouridylate synthase B C-terminal domain
M0035	0.00072164	0.00721639	0.00103091	0.0018041	2077.65	PFAM	PF01509	TruB family pseudouridylate synthase (N terminal domain)
M0035	0.000962082	0.00962082	0.000962082	0.00962082	1385.1	PFAM	PF01472	PUA domain
M0035	0.000962082	0.00962082	0.00106898	0.00481041	1385.1	PFAM	PF01294	Ribosomal protein L13e
M0035	0.000962082	0.00962082	0.0012026	0.00320694	1385.1	PFAM	PF00827	Ribosomal L15
M0036	4.22907e-06	2.53744e-05	2.53744e-05	4.22907e-06	35.391	GO	GO:0005622	intracellular
M0036	0.000201929	0.00121158	0.000605788	0.000242315	25.7477	GO	GO:0005840	ribosome
M0036	0.000225194	0.00135117	0.000450388	0.000337791	24.8016	GO	GO:0003735	structural constituent of ribosome
M0036	0.000242834	0.00145701	0.000364252	0.000485669	24.1673	GO	GO:0006412	translation
M0036	0.000905615	0.00271684	0.000301872	0	1655.5	KEGG	K02875	RP-L14e, RPL14; large subunit ribosomal protein L14e
M0036	0.000360907	0.00180453	0.000360907	0.00180453	4155.3	PFAM	PF01929	Ribosomal protein L14
M0036	0.000481186	0.00240593	0.000400988	0	2770.2	PFAM	PF01092	Ribosomal protein S6e
M0036	0.000601453	0.00300727	0.000429609	0	2077.65	PFAM	PF03868	Ribosomal protein L6, N-terminal domain
M0036	0.000601453	0.00300727	0.000375908	0	2077.65	PFAM	PF01159	Ribosomal protein L6e
M0037	0.000603804	0.00181141	0.000905706	0.000905706	3311	KEGG	K12812	UAP56, BAT1, SUB2; ATP-dependent RNA helicase UAP56/SUB2 [EC:3.6.4.13]
M0037	0.000360907	0.00180453	0.00180453	0.000360907	4155.3	PFAM	PF01251	Ribosomal protein S7e
M0037	0.000962186	0.00481093	0.00160364	0.00160364	1187.23	PFAM	PF00687	Ribosomal protein L1p/L10e family
M0038	9.57811e-17	4.78906e-16	4.78906e-16	9.57811e-17	34.1551	GO	GO:0005840	ribosome
M0038	1.52917e-16	7.64584e-16	3.82292e-16	1.91146e-16	32.9	GO	GO:0003735	structural constituent of ribosome
M0038	2.11371e-16	1.05686e-15	3.52285e-16	3.52285e-16	32.0586	GO	GO:0006412	translation
M0038	1.37748e-10	6.88738e-10	1.72185e-10	3.44369e-10	24.3765	GO	GO:0005622	intracellular
M0038	1.42826e-05	0.000228521	4.57043e-05	1.90435e-05	407.382	PFAM	PF01248	Ribosomal protein L7Ae/L30e/S12e/Gadd45 family
M0039	9.30834e-06	5.58501e-05	5.58501e-05	9.30834e-06	29.4925	GO	GO:0005622	intracellular
M0039	1.0477e-05	6.28622e-05	3.14311e-05	1.25724e-05	28.6085	GO	GO:0005840	ribosome
M0039	1.21171e-05	7.27025e-05	2.42342e-05	1.81756e-05	27.5573	GO	GO:0003735	structural constituent of ribosome
M0039	1.33993e-05	8.0396e-05	2.0099e-05	2.67987e-05	26.8525	GO	GO:0006412	translation
M0039	0.000481186	0.00240593	0.000481186	0.00240593	2770.2	PFAM	PF01294	Ribosomal protein L13e
M0039	0.000962186	0.00481093	0.000801822	0	1187.23	PFAM	PF00831	Ribosomal L29 protein
M0040	1.2952e-10	6.47602e-10	6.47602e-10	1.2952e-10	32.1846	GO	GO:0005840	ribosome
M0040	1.73025e-10	8.65126e-10	4.32563e-10	2.16281e-10	31.002	GO	GO:0003735	structural constituent of ribosome
M0040	2.11407e-10	1.05703e-09	3.52344e-10	3.52344e-10	30.2091	GO	GO:0006412	translation
M0040	1.48081e-07	7.40403e-07	1.85101e-07	3.70201e-07	24.8843	GO	GO:0005622	intracellular
M0040	5.78439e-06	5.20595e-05	8.67658e-06	1.30149e-05	629.591	PFAM	PF00428	60s Acidic ribosomal protein
M0040	5.78439e-06	5.20595e-05	1.04119e-05	1.04119e-05	629.591	PFAM	PF01248	Ribosomal protein L7Ae/L30e/S12e/Gadd45 family
M0041	6.55816e-09	5.90234e-08	5.90234e-08	6.55816e-09	27.3081	GO	GO:0005840	ribosome
M0041	8.44217e-09	7.59795e-08	3.79898e-08	9.49744e-09	26.3047	GO	GO:0003735	structural constituent of ribosome
M0041	1.00534e-08	9.04802e-08	3.01601e-08	1.29257e-08	25.6319	GO	GO:0006412	translation
M0041	1.798e-07	1.6182e-06	4.04551e-07	2.69701e-07	24.1302	GO	GO:0005622	intracellular
M0042	3.19103e-09	2.23372e-08	2.23372e-08	3.19103e-09	30.039	GO	GO:0005840	ribosome
M0042	4.11094e-09	2.87766e-08	1.43883e-08	4.79609e-09	28.9352	GO	GO:0003735	structural constituent of ribosome
M0042	4.89823e-09	3.42876e-08	1.14292e-08	6.85753e-09	28.1951	GO	GO:0006412	translation
M0042	9.8314e-08	6.88198e-07	1.72049e-07	1.72049e-07	26.5433	GO	GO:0005622	intracellular
M0042	0.000865884	0.0103906	0.00173177	0.00148437	1731.38	PFAM	PF01280	Ribosomal protein L19e
M0042	0.000865884	0.0103906	0.00207812	0.00129883	1731.38	PFAM	PF01282	Ribosomal protein S24e
M0043	1.53151e-25	1.22521e-24	1.22521e-24	1.53151e-25	32.121	GO	GO:0006412	translation
M0043	1.86433e-24	1.49147e-23	7.45733e-24	2.13067e-24	32.592	GO	GO:0005840	ribosome
M0043	3.79854e-24	3.03883e-23	1.01294e-23	5.06472e-24	31.3944	GO	GO:0003735	structural constituent of ribosome
M0043	1.31091e-12	1.04873e-11	2.62182e-12	2.09745e-12	20.1594	GO	GO:0005622	intracellular
M0043	3.33117e-05	0.000699545	8.74431e-05	4.99675e-05	413.875	KEGG	K02938	RP-L8e, RPL8; large subunit ribosomal protein L8e
M0043	3.33117e-05	0.000699545	7.77272e-05	5.38112e-05	413.875	KEGG	K02877	RP-L15e, RPL15; large subunit ribosomal protein L15e
M0043	5.54377e-05	0.00116419	0.000116419	9.70159e-05	275.917	KEGG	K02883	RP-L18e, RPL18; large subunit ribosomal protein L18e
M0043	1.19496e-07	3.46539e-06	6.93079e-07	1.38616e-07	395.743	PFAM	PF00828	Ribosomal protein L18e/L15
M0043	6.86961e-06	0.000199219	3.32031e-05	8.30078e-06	791.486	PFAM	PF00827	Ribosomal L15
M0043	3.08316e-05	0.000894116	0.000127731	3.88746e-05	296.807	PFAM	PF00181	Ribosomal Proteins L2, RNA binding domain
M0043	6.22165e-05	0.00180428	0.000164025	9.49621e-05	197.871	PFAM	PF03947	Ribosomal Proteins L2, C-terminal domain
M0043	0.000143046	0.00414834	0.000345695	0.000230463	124.971	PFAM	PF01479	S4 domain
M0044	1.06014e-09	5.30068e-09	5.30068e-09	1.06014e-09	34.6603	GO	GO:0005840	ribosome
M0044	1.36717e-09	6.83585e-09	3.41793e-09	1.70896e-09	33.3867	GO	GO:0003735	structural constituent of ribosome
M0044	1.63021e-09	8.15105e-09	2.71702e-09	2.71702e-09	32.5329	GO	GO:0006412	translation
M0044	4.33107e-05	0.000216554	5.41384e-05	0.000108277	20.4179	GO	GO:0005622	intracellular
M0044	0.000962082	0.00962082	0.0013744	0.0024052	1385.1	PFAM	PF01015	Ribosomal S3Ae family
M0044	0.000962082	0.00962082	0.00160347	0.00192416	1385.1	PFAM	PF01294	Ribosomal protein L13e
M0044	0.000962082	0.00962082	0.00192416	0.00160347	1385.1	PFAM	PF00827	Ribosomal L15
M0045	0.000468794	0.00187517	0.00187517	0.000468794	58.32	PFAM	PF13639	Ring finger domain
M0047	3.44684e-05	0.000310216	6.20431e-05	6.20431e-05	238.621	GO	GO:0016746	transferase activity, transferring acyl groups
M0047	4.55098e-06	2.27549e-05	7.58496e-06	7.58496e-06	827.75	KEGG	K00627	DLAT, aceF, pdhC; pyruvate dehydrogenase E2 component (dihydrolipoamide acetyltransferase) [EC:2.3.1.12]
M0047	4.51602e-08	5.41922e-07	5.41922e-07	4.51602e-08	486.949	PFAM	PF00364	Biotin-requiring enzyme
M0047	3.88379e-06	4.66054e-05	2.33027e-05	4.23686e-06	865.688	PFAM	PF02817	e3 binding domain
M0047	7.62373e-06	9.14848e-05	2.28712e-05	1.0165e-05	577.125	PFAM	PF00198	2-oxoacid dehydrogenases acyltransferase (catalytic domain)
M0048	0.000481197	0.00192479	0.00192479	0.000481197	2597.06	PFAM	PF06547	Protein of unknown function (DUF1117)
M0049	3.20234e-05	0.000128094	0.000128094	3.20234e-05	227.688	PFAM	PF00125	Core histone H2A/H2B/H3/H4
M0050	3.7747e-06	7.5494e-06	1.07849e-06	0	656.208	GO	GO:0016746	transferase activity, transferring acyl groups
M0050	1.8221e-06	3.6442e-06	1.8221e-06	3.6442e-06	1241.62	KEGG	K00627	DLAT, aceF, pdhC; pyruvate dehydrogenase E2 component (dihydrolipoamide acetyltransferase) [EC:2.3.1.12]
M0050	3.40034e-06	6.80068e-06	1.13345e-06	0	827.75	KEGG	K09458	fabF; 3-oxoacyl-[acyl-carrier-protein] synthase II [EC:2.3.1.179]
M0050	1.45768e-06	7.28841e-06	7.28841e-06	1.45768e-06	1385.1	PFAM	PF02817	e3 binding domain
M0050	2.3421e-06	1.17105e-05	3.9035e-06	3.9035e-06	1038.83	PFAM	PF02801	Beta-ketoacyl synthase, C-terminal domain
M0050	2.8622e-06	1.4311e-05	3.57775e-06	7.1555e-06	923.4	PFAM	PF00109	Beta-ketoacyl synthase, N-terminal domain
M0050	2.8622e-06	1.4311e-05	2.8622e-06	1.4311e-05	923.4	PFAM	PF00198	2-oxoacid dehydrogenases acyltransferase (catalytic domain)
M0050	7.95498e-06	3.97749e-05	4.97186e-06	0	519.413	PFAM	PF00364	Biotin-requiring enzyme
M0052	0.000301993	0.000301993	0.000301993	0.000301993	4966.5	KEGG	K07760	CDK; cyclin-dependent kinase [EC:2.7.11.22]
M0053	1.22245e-05	8.55716e-05	8.55716e-05	1.22245e-05	399.548	PFAM	PF00118	TCP-1/cpn60 chaperonin family
M0053	0.000962117	0.00673482	0.00336741	0.00112247	1298.53	PFAM	PF14204	Ribosomal L18 C-terminal region
M0054	1.62773e-17	8.13865e-17	8.13865e-17	1.62773e-17	32.1846	GO	GO:0005840	ribosome
M0054	2.68957e-17	1.34479e-16	6.72393e-17	3.36196e-17	31.002	GO	GO:0003735	structural constituent of ribosome
M0054	3.80713e-17	1.90356e-16	6.34522e-17	6.34522e-17	30.2091	GO	GO:0006412	translation
M0054	4.47855e-16	2.23928e-15	5.59819e-16	1.11964e-15	30.8091	GO	GO:0005622	intracellular
M0054	1.99392e-05	0.000378845	7.5769e-05	2.52563e-05	346.275	PFAM	PF01248	Ribosomal protein L7Ae/L30e/S12e/Gadd45 family
M0055	0.000841953	0.00420977	0.00420977	0.000841953	1385.1	PFAM	PF06351	Allene oxide cyclase
M0056	0.000528989	0.00264494	0.000661236	0.00132247	2362.35	GO	GO:0015018	galactosylgalactosylxylosylprotein 3-beta-glucuronosyltransferase activity
M0056	0.000201329	0.000201329	0.000201329	0.000201329	9933	KEGG	K05293	PIGU; phosphatidylinositol glycan, class U
M0056	0.000216565	0.000649694	0.000324847	0.000324847	6925.5	PFAM	PF06728	GPI transamidase subunit PIG-U
M0056	0.000360924	0.00108277	0.000360924	0.00108277	3462.75	PFAM	PF03360	Glycosyltransferase family 43
M0057	0.000603804	0.00181141	0.000603804	0.00181141	3311	KEGG	K14846	RPF1; ribosome production factor 1
M0057	0.000384972	0.00153989	0.00153989	0.000384972	3462.75	PFAM	PF01667	Ribosomal protein S27
M0057	0.000577416	0.00230966	0.00115483	0.000769888	2077.65	PFAM	PF08079	Ribosomal L30 N-terminal domain
M0057	0.000673627	0.00269451	0.000673627	0.00269451	1731.38	PFAM	PF00327	Ribosomal protein L30p/L7e
M0057	0.000673627	0.00269451	0.000538902	0	1731.38	PFAM	PF04427	Brix domain
M0058	1.45646e-08	1.01952e-07	3.39841e-08	2.03905e-08	157.49	GO	GO:0006260	DNA replication
M0058	3.56734e-06	2.49714e-05	6.24285e-06	6.24285e-06	944.94	GO	GO:0042555	MCM complex
M0058	7.63848e-06	5.34694e-05	1.06939e-05	1.78231e-05	590.587	GO	GO:0006270	DNA replication initiation
M0058	0.000798459	0.00558921	0.000931536	0.00279461	9.28232	GO	GO:0003677	DNA binding
M0058	0.00080495	0.0032198	0.000357756	0	2483.25	KEGG	K02212	MCM4, CDC54; DNA replication licensing factor MCM4 [EC:3.6.4.12]
M0058	0.00080495	0.0032198	0.000459972	0	2483.25	KEGG	K02209	MCM5, CDC46; DNA replication licensing factor MCM5 [EC:3.6.4.12]
M0058	0.00080495	0.0032198	0.00032198	0	2483.25	KEGG	K02542	MCM6; DNA replication licensing factor MCM6 [EC:3.6.4.12]
M0058	0.00080495	0.0032198	0.000402475	0	2483.25	KEGG	K02210	MCM7, CDC47; DNA replication licensing factor MCM7 [EC:3.6.4.12]
M0058	2.7859e-13	5.5718e-13	5.5718e-13	2.7859e-13	2597.06	PFAM	PF14551	MCM N-terminal domain
M0058	7.68056e-13	1.53611e-12	7.68056e-13	1.53611e-12	1888.77	PFAM	PF00493	MCM2/3/5 family
M0059	5.39186e-07	3.23512e-06	3.23512e-06	5.39186e-07	30.652	GO	GO:0005840	ribosome
M0059	6.46644e-07	3.87986e-06	1.93993e-06	7.75973e-07	29.5257	GO	GO:0003735	structural constituent of ribosome
M0059	7.33265e-07	4.39959e-06	1.46653e-06	1.0999e-06	28.7706	GO	GO:0006412	translation
M0059	1.78756e-05	0.000107254	1.5322e-05	0	25.2793	GO	GO:0005622	intracellular
M0059	3.39761e-06	2.37832e-05	4.75665e-06	7.92775e-06	1241.62	KEGG	K02938	RP-L8e, RPL8; large subunit ribosomal protein L8e
M0059	2.86206e-06	2.57586e-05	6.43964e-06	4.2931e-06	944.386	PFAM	PF00181	Ribosomal Proteins L2, RNA binding domain
M0059	5.78439e-06	5.20595e-05	8.67658e-06	1.30149e-05	629.591	PFAM	PF03947	Ribosomal Proteins L2, C-terminal domain
M0059	0.000793765	0.00714389	0.000892986	0.00357194	1888.77	PFAM	PF01599	Ribosomal protein S27a
M0059	0.000793765	0.00714389	0.000793765	0.00714389	1888.77	PFAM	PF01157	Ribosomal protein L21e
M0061	0.000433067	0.0025984	0.0025984	0.000433067	3462.75	PFAM	PF04676	Protein similar to CwfJ C-terminus 2
M0061	0.000433067	0.0025984	0.0012992	0.000519681	3462.75	PFAM	PF04677	Protein similar to CwfJ C-terminus 1
M0062	1.86789e-05	0.000149431	0.000149431	1.86789e-05	325.841	GO	GO:0006486	protein glycosylation
M0062	0.000634706	0.00507765	0.000846274	0.00169255	2362.35	GO	GO:0004576	oligosaccharyl transferase activity
M0062	0.000846194	0.00676955	0.000967079	0.00338477	1574.9	GO	GO:0008250	oligosaccharyltransferase complex
M0062	0.000603804	0.00181141	0.000362282	0	3311	KEGG	K12667	SWP1, RPN2; oligosaccharyltransferase complex subunit delta (ribophorin II)
M0062	0.000905615	0.00271684	0.000339606	0	1655.5	KEGG	K07151	STT3; dolichyl-diphosphooligosaccharide--protein glycosyltransferase [EC:2.4.99.18]
M0062	0.000905615	0.00271684	0.000301872	0	1655.5	KEGG	K12666	OST1, RPN1; oligosaccharyltransferase complex subunit alpha (ribophorin I)
M0062	0.00014438	0.00043314	0.00021657	0.00021657	13851	PFAM	PF05817	Oligosaccharyltransferase subunit Ribophorin II
M0062	0.000216565	0.000649694	0.000216565	0.000649694	6925.5	PFAM	PF04597	Ribophorin I
M0062	0.000216565	0.000649694	0.000162424	0	6925.5	PFAM	PF02516	Oligosaccharyl transferase STT3 subunit
M0063	1.70973e-06	1.53875e-05	1.53875e-05	1.70973e-06	1349.91	GO	GO:0030126	COPI vesicle coat
M0063	1.38938e-05	0.000125044	4.16814e-05	1.78635e-05	397.034	GO	GO:0005198	structural molecule activity
M0063	1.70568e-05	0.000153511	3.83778e-05	2.55852e-05	355.241	GO	GO:0030117	membrane coat
M0063	0.000247803	0.00223023	0.000446045	0.000446045	87.6568	GO	GO:0016192	vesicle-mediated transport
M0063	0.000618495	0.00556645	0.000795208	0.00185548	54.8746	GO	GO:0006886	intracellular protein transport
M0063	0.000905615	0.00271684	0.000246986	0	1655.5	KEGG	K17267	COPG; coatomer protein complex, subunit gamma
M0063	4.37024e-06	3.49619e-05	1.7481e-05	4.99456e-06	710.308	PFAM	PF01602	Adaptin N terminal region
M0063	0.000433046	0.00346437	0.000577395	0.00115479	4617	PFAM	PF07718	Coatomer beta C-terminal region
M0063	0.000649507	0.00519605	0.000577339	0	2308.5	PFAM	PF08752	Coatomer gamma subunit appendage platform subdomain
M0063	0.000649507	0.00519605	0.000649507	0.00519605	2308.5	PFAM	PF16381	Coatomer subunit gamma-1 C-terminal appendage platform
M0063	0.000865926	0.00692741	0.000692741	0	1539	PFAM	PF14806	Coatomer beta subunit appendage platform
M0064	1.11368e-09	5.5684e-09	5.5684e-09	1.11368e-09	1557.59	GO	GO:0008299	isoprenoid biosynthetic process
M0064	0.000296252	0.00148126	0.000740631	0.000370315	6749.57	GO	GO:0004452	isopentenyl-diphosphate delta-isomerase activity
M0064	0.000603804	0.00181141	0.000362282	0	3311	KEGG	K01823	idi, IDI; isopentenyl-diphosphate delta-isomerase [EC:5.3.3.2]
M0064	0.000603804	0.00181141	0.000452853	0	3311	KEGG	K01597	MVD, mvaD; diphosphomevalonate decarboxylase [EC:4.1.1.33]
M0064	0.000603804	0.00181141	0.000301902	0	3311	KEGG	K00787	FDPS; farnesyl diphosphate synthase [EC:2.5.1.1 2.5.1.10]
M0064	0.000433098	0.00129929	0.000433098	0.00129929	2770.2	PFAM	PF00348	Polyprenyl synthetase
M0064	0.000793918	0.00238175	0.000340251	0	1385.1	PFAM	PF00288	GHMP kinases N terminal domain
M0066	0.000301993	0.000301993	0.000301993	0.000301993	4966.5	KEGG	K03035	PSMD12, RPN5; 26S proteasome regulatory subunit N5
M0067	7.57455e-05	0.000378727	0.000378727	7.57455e-05	149.99	GO	GO:0006457	protein folding
M0067	0.00080495	0.0032198	0.00107327	0.0016099	2483.25	KEGG	K09553	STIP1; stress-induced-phosphoprotein 1
M0067	0.000117811	0.000942487	0.000471244	0.000134641	124.784	PFAM	PF13414	TPR repeat
M0068	2.65088e-13	1.32544e-12	1.32544e-12	2.65088e-13	34.7942	GO	GO:0005840	ribosome
M0068	3.80589e-13	1.90295e-12	9.51473e-13	4.75736e-13	33.5156	GO	GO:0003735	structural constituent of ribosome
M0068	4.88799e-13	2.444e-12	8.14666e-13	8.14666e-13	32.6585	GO	GO:0006412	translation
M0068	3.67603e-07	1.83801e-06	4.59504e-07	9.19007e-07	21.5216	GO	GO:0005622	intracellular
M0069	2.36249e-08	7.08746e-08	2.36249e-08	7.08746e-08	543.069	GO	GO:0007017	microtubule-based process
M0069	3.39954e-08	1.01986e-07	2.54966e-08	0	477.242	GO	GO:0005874	microtubule
M0069	1.31731e-07	3.95193e-07	7.90385e-08	0	297.151	GO	GO:0003924	GTPase activity
M0069	2.7337e-06	5.4674e-06	9.11234e-07	0	827.75	KEGG	K07374	TUBA; tubulin alpha
M0069	2.95778e-09	5.91556e-09	5.91556e-09	2.95778e-09	1038.83	PFAM	PF03953	Tubulin C-terminal domain
M0069	4.3416e-09	8.6832e-09	4.3416e-09	8.6832e-09	903.326	PFAM	PF00091	Tubulin/FtsZ family, GTPase domain
M0070	2.82131e-05	5.64263e-05	2.82131e-05	5.64263e-05	242.292	GO	GO:0000786	nucleosome
M0070	9.73699e-05	0.00019474	6.49132e-05	0	27.847	GO	GO:0003677	DNA binding
M0070	5.86177e-08	1.75853e-07	1.75853e-07	5.86177e-08	341.532	PFAM	PF00125	Core histone H2A/H2B/H3/H4
M0071	4.7627e-06	1.90508e-05	1.90508e-05	4.7627e-06	34.3302	GO	GO:0005840	ribosome
M0071	5.51215e-06	2.20486e-05	1.10243e-05	7.34954e-06	33.0688	GO	GO:0003735	structural constituent of ribosome
M0071	6.09856e-06	2.43942e-05	8.13141e-06	1.21971e-05	32.223	GO	GO:0006412	translation
M0071	0.000184791	0.000739163	0.000184791	0.000739163	26.5433	GO	GO:0005622	intracellular
M0071	0.000433067	0.0025984	0.000519681	0.0012992	3462.75	PFAM	PF03501	Plectin/S10 domain
M0071	0.000433067	0.0025984	0.000433067	0.0025984	3462.75	PFAM	PF01090	Ribosomal protein S19e
M0071	0.000577388	0.00346433	0.000433041	0	2308.5	PFAM	PF16205	Ribosomal_S17 N-terminal
M0071	0.000577388	0.00346433	0.000494904	0	2308.5	PFAM	PF01294	Ribosomal protein L13e
M0071	0.000721692	0.00433015	0.000481128	0	1731.38	PFAM	PF01780	Ribosomal L37ae protein family
M0073	7.49707e-05	0.000299883	0.000299883	7.49707e-05	35.1105	GO	GO:0005840	ribosome
M0073	8.36825e-05	0.00033473	0.000167365	0.000111577	33.8203	GO	GO:0003735	structural constituent of ribosome
M0073	9.02948e-05	0.000361179	0.000120393	0.00018059	32.9554	GO	GO:0006412	translation
M0073	0.000905615	0.00271684	0.000388121	0	1655.5	KEGG	K02875	RP-L14e, RPL14; large subunit ribosomal protein L14e
M0073	0.000216565	0.000649694	0.000162424	0	6925.5	PFAM	PF01929	Ribosomal protein L14
M0073	0.000288746	0.000866238	0.000173248	0	4617	PFAM	PF01092	Ribosomal protein S6e
M0073	0.000505269	0.00151581	0.000252635	0	2308.5	PFAM	PF00410	Ribosomal protein S8
M0074	7.80118e-10	3.90059e-09	3.90059e-09	7.80118e-10	36.0468	GO	GO:0005840	ribosome
M0074	1.00632e-09	5.03159e-09	2.51579e-09	1.2579e-09	34.7222	GO	GO:0003735	structural constituent of ribosome
M0074	1.20015e-09	6.00076e-09	2.00025e-09	2.00025e-09	33.8342	GO	GO:0006412	translation
M0074	0.000882421	0.0044121	0.000551513	0	15.926	GO	GO:0005622	intracellular
M0074	0.000577367	0.00461894	0.00115473	0.000923788	2597.06	PFAM	PF01907	Ribosomal protein L37e
M0074	0.000577367	0.00461894	0.000923788	0.00115473	2597.06	PFAM	PF01779	Ribosomal L29e protein family
M0074	0.000769758	0.00615806	0.00102634	0.00205269	1731.38	PFAM	PF03939	Ribosomal protein L23, N-terminal domain
M0074	0.000769758	0.00615806	0.000879724	0.00307903	1731.38	PFAM	PF01655	Ribosomal protein L32
M0075	2.83726e-10	2.26981e-09	2.26981e-09	2.83726e-10	29.4259	GO	GO:0005840	ribosome
M0075	3.78728e-10	3.02982e-09	1.51491e-09	4.32831e-10	28.3447	GO	GO:0003735	structural constituent of ribosome
M0075	4.62478e-10	3.69982e-09	1.23327e-09	6.16637e-10	27.6197	GO	GO:0006412	translation
M0075	8.2939e-09	6.63512e-08	1.65878e-08	1.32702e-08	26.5433	GO	GO:0005622	intracellular
M0075	2.79364e-05	0.000307301	4.39001e-05	6.14601e-05	331.1	KEGG	K02942	RP-LP1, RPLP1; large subunit ribosomal protein LP1
M0075	1.10323e-05	0.00014342	2.39033e-05	1.79275e-05	461.7	PFAM	PF00428	60s Acidic ribosomal protein
M0075	1.10323e-05	0.00014342	2.8684e-05	1.59355e-05	461.7	PFAM	PF01248	Ribosomal protein L7Ae/L30e/S12e/Gadd45 family
M0076	2.11371e-16	1.05686e-15	1.05686e-15	2.11371e-16	32.0586	GO	GO:0006412	translation
M0076	4.16406e-15	2.08203e-14	1.04102e-14	5.20508e-15	31.5278	GO	GO:0005840	ribosome
M0076	6.41044e-15	3.20522e-14	1.06841e-14	1.06841e-14	30.3693	GO	GO:0003735	structural constituent of ribosome
M0076	1.37748e-10	6.88738e-10	1.72185e-10	3.44369e-10	24.3765	GO	GO:0005622	intracellular
M0076	6.45538e-05	0.00109741	0.000156774	9.9765e-05	220.733	KEGG	K02942	RP-LP1, RPLP1; large subunit ribosomal protein LP1
M0076	2.42302e-05	0.000484605	8.07675e-05	3.2307e-05	314.795	PFAM	PF00428	60s Acidic ribosomal protein
M0076	2.42302e-05	0.000484605	9.6921e-05	3.02878e-05	314.795	PFAM	PF01248	Ribosomal protein L7Ae/L30e/S12e/Gadd45 family
M0077	1.18859e-24	1.06973e-23	1.06973e-23	1.18859e-24	33.0688	GO	GO:0003735	structural constituent of ribosome
M0077	1.94674e-24	1.75207e-23	8.76033e-24	2.19008e-24	32.223	GO	GO:0006412	translation
M0077	2.5276e-23	2.27484e-22	7.58279e-23	3.24977e-23	32.6137	GO	GO:0005840	ribosome
M0077	3.59523e-10	3.23571e-09	8.08927e-10	5.39285e-10	17.6955	GO	GO:0005622	intracellular
M0077	0.000462267	0.00416041	0.00024473	0	69.9956	GO	GO:0015934	large ribosomal subunit
M0077	4.892e-05	0.00117408	0.000106735	8.38629e-05	342.517	KEGG	K13199	SERBP1; plasminogen activator inhibitor 1 RNA-binding protein
M0077	4.892e-05	0.00117408	9.78401e-05	9.03139e-05	342.517	KEGG	K02936	RP-L7Ae, RPL7A; large subunit ribosomal protein L7Ae
M0077	8.13861e-05	0.00195327	0.000139519	0.00017757	228.345	KEGG	K02929	RP-L44e, RPL44; large subunit ribosomal protein L44e
M0077	0.000121859	0.00292461	0.000194974	0.000292461	171.259	KEGG	K02937	RP-L7e, RPL7; large subunit ribosomal protein L7e
M0077	0.000121859	0.00292461	0.000182788	0.000324956	171.259	KEGG	K02957	RP-S15Ae, RPS15A; small subunit ribosomal protein S15Ae
M0077	5.13423e-06	0.000164295	2.73825e-05	6.08501e-06	1065.46	PFAM	PF04774	Hyaluronan / mRNA binding family
M0077	5.13423e-06	0.000164295	3.2859e-05	5.86769e-06	1065.46	PFAM	PF09598	Stm1
M0077	8.55197e-06	0.000273663	3.90947e-05	1.05255e-05	710.308	PFAM	PF00935	Ribosomal protein L44
M0077	1.79378e-05	0.000574011	7.17514e-05	2.29604e-05	426.185	PFAM	PF08079	Ribosomal L30 N-terminal domain
M0077	2.39029e-05	0.000764894	8.49882e-05	3.18706e-05	355.154	PFAM	PF00327	Ribosomal protein L30p/L7e
M0077	2.39029e-05	0.000764894	7.64894e-05	3.32563e-05	355.154	PFAM	PF00410	Ribosomal protein S8
M0077	7.74087e-05	0.00247708	0.000190544	0.000123854	177.577	PFAM	PF01248	Ribosomal protein L7Ae/L30e/S12e/Gadd45 family
M0078	2.08013e-07	1.87211e-06	1.87211e-06	2.08013e-07	263.55	PFAM	PF01190	Pollen proteins Ole e I like
M0078	0.000793765	0.00714389	0.00357194	0.000892986	1888.77	PFAM	PF09478	Carbohydrate binding domain CBM49
M0079	7.80118e-10	3.90059e-09	3.90059e-09	7.80118e-10	36.0468	GO	GO:0005840	ribosome
M0079	1.00632e-09	5.03159e-09	2.51579e-09	1.2579e-09	34.7222	GO	GO:0003735	structural constituent of ribosome
M0079	1.20015e-09	6.00076e-09	2.00025e-09	2.00025e-09	33.8342	GO	GO:0006412	translation
M0079	0.000882421	0.0044121	0.000551513	0	15.926	GO	GO:0005622	intracellular
M0079	7.27473e-06	5.81978e-05	9.69964e-06	1.93993e-05	735.778	KEGG	K02893	RP-L23Ae, RPL23A; large subunit ribosomal protein L23Ae
M0079	7.63695e-07	7.63695e-06	1.90924e-06	1.09099e-06	2308.5	PFAM	PF03939	Ribosomal protein L23, N-terminal domain
M0079	4.19628e-06	4.19628e-05	8.39256e-06	6.9938e-06	769.5	PFAM	PF00276	Ribosomal protein L23
M0079	0.000865884	0.00865884	0.00123698	0.00216471	1731.38	PFAM	PF01599	Ribosomal protein S27a
M0080	0.000301993	0.000301993	0.000150997	0	4966.5	KEGG	K12736	PPWD1; peptidylprolyl isomerase domain and WD repeat-containing protein 1 [EC:5.2.1.8]
M0080	3.302e-09	6.604e-09	6.604e-09	3.302e-09	842.291	PFAM	PF02469	Fasciclin domain
M0081	2.909e-07	1.1636e-06	3.87867e-07	5.818e-07	236.235	GO	GO:0010333	terpene synthase activity
M0081	4.9242e-07	1.96968e-06	4.9242e-07	1.96968e-06	196.863	GO	GO:0016829	lyase activity
M0081	5.03175e-06	2.0127e-05	4.0254e-06	0	88.8102	GO	GO:0000287	magnesium ion binding
M0081	0.00094169	0.00376676	0.000627793	0	14.8575	GO	GO:0008152	metabolic process
M0081	4.13894e-08	1.24168e-07	1.24168e-07	4.13894e-08	424.01	PFAM	PF01397	Terpene synthase, N-terminal domain
M0081	6.44287e-08	1.93286e-07	9.66431e-08	9.66431e-08	363.437	PFAM	PF03936	Terpene synthase family, metal binding domain
M0082	8.15038e-13	8.15038e-13	8.15038e-13	8.15038e-13	1123.05	PFAM	PF02469	Fasciclin domain
M0083	0.000962117	0.00769693	0.00769693	0.000962117	1298.53	PFAM	PF06547	Protein of unknown function (DUF1117)
M0084	9.44282e-08	8.49854e-07	8.49854e-07	9.44282e-08	26.6355	GO	GO:0005840	ribosome
M0084	1.17275e-07	1.05548e-06	5.2774e-07	1.31935e-07	25.6568	GO	GO:0003735	structural constituent of ribosome
M0084	1.36237e-07	1.22613e-06	4.0871e-07	1.75161e-07	25.0006	GO	GO:0006412	translation
M0084	2.57929e-06	2.32136e-05	5.8034e-06	3.86893e-06	22.8821	GO	GO:0005622	intracellular
M0084	0.000183028	0.00292844	0.000585689	0.000244037	104.013	PFAM	PF03144	Elongation factor Tu domain 2
M0086	0.000699947	0.00349974	0.00349974	0.000699947	48.6	PFAM	PF13639	Ring finger domain
M0086	0.000721692	0.00360846	0.00180423	0.000902115	1731.38	PFAM	PF06547	Protein of unknown function (DUF1117)
M0088	4.67079e-08	3.73663e-07	3.73663e-07	4.67079e-08	29.7089	GO	GO:0005840	ribosome
M0088	5.80533e-08	4.64426e-07	2.32213e-07	6.63466e-08	28.6172	GO	GO:0003735	structural constituent of ribosome
M0088	6.74761e-08	5.39809e-07	1.79936e-07	8.99681e-08	27.8853	GO	GO:0006412	translation
M0088	0.00099187	0.00793496	0.00198374	0.00158699	15.3134	GO	GO:0005622	intracellular
M0089	0.000721692	0.00433015	0.00433015	0.000721692	1731.38	PFAM	PF06547	Protein of unknown function (DUF1117)
M0090	1.1801e-11	7.08058e-11	7.08058e-11	1.1801e-11	31.4328	GO	GO:0005622	intracellular
M0090	1.53672e-11	9.22031e-11	4.61015e-11	1.84406e-11	30.4907	GO	GO:0005840	ribosome
M0090	2.1263e-11	1.27578e-10	4.25261e-11	3.18946e-11	29.3703	GO	GO:0003735	structural constituent of ribosome
M0090	2.66189e-11	1.59713e-10	3.99283e-11	5.32378e-11	28.6191	GO	GO:0006412	translation
M0090	0.000865884	0.0103906	0.00207812	0.00129883	1731.38	PFAM	PF03501	Plectin/S10 domain
M0091	3.41759e-08	1.02528e-07	5.12639e-08	5.12639e-08	458.446	KEGG	K10999	CESA; cellulose synthase A [EC:2.4.1.12]
M0091	4.26324e-25	4.26324e-24	4.26324e-24	4.26324e-25	534.788	PFAM	PF02469	Fasciclin domain
M0091	2.20328e-05	0.000220328	7.34426e-05	2.7541e-05	329.786	PFAM	PF14569	Zinc-binding RING-finger
M0091	0.000112004	0.00112004	0.000280009	0.000160005	136.463	PFAM	PF13632	Glycosyl transferase family group 2
M0092	2.34526e-07	2.34526e-06	2.34526e-06	2.34526e-07	259.166	PFAM	PF02469	Fasciclin domain
M0092	2.92215e-05	0.000292215	0.000146108	3.24684e-05	266.365	PFAM	PF01301	Glycosyl hydrolases family 35
M0092	0.000937996	0.00937996	0.00312665	0.00117249	1598.19	PFAM	PF13364	Beta-galactosidase jelly roll domain
M0093	0.000380872	0.00342785	0.000856962	0.000571308	5249.67	GO	GO:0018279	protein N-linked glycosylation via asparagine
M0093	0.000571259	0.00514133	0.00102827	0.00102827	2624.83	GO	GO:0004576	oligosaccharyl transferase activity
M0093	0.000761615	0.00685453	0.00114242	0.00171363	1749.89	GO	GO:0008250	oligosaccharyltransferase complex
M0093	0.00080495	0.0032198	0.000357756	0	2483.25	KEGG	K12667	SWP1, RPN2; oligosaccharyltransferase complex subunit delta (ribophorin II)
M0093	0.00080495	0.0032198	0.000459972	0	2483.25	KEGG	K12670	WBP1; oligosaccharyltransferase complex subunit beta
M0093	0.00080495	0.0032198	0.000402475	0	2483.25	KEGG	K09569	FKBP2; FK506-binding protein 2 [EC:5.2.1.8]
M0093	0.0001925	0.000769999	0.000384999	0.000256666	10388.2	PFAM	PF05817	Oligosaccharyltransferase subunit Ribophorin II
M0093	0.0001925	0.000769999	0.000769999	0.0001925	10388.2	PFAM	PF03345	Oligosaccharyltransferase 48 kDa subunit beta
M0093	0.000288739	0.00115496	0.000384986	0.000577478	5194.12	PFAM	PF02516	Oligosaccharyl transferase STT3 subunit
M0094	0.00074049	0.00370245	0.00123415	0.00123415	1687.39	GO	GO:0009341	beta-galactosidase complex
M0094	0.00074049	0.00370245	0.000925612	0.00185122	1687.39	GO	GO:0004565	beta-galactosidase activity
M0094	0.000905979	0.000905979	0.000150997	0	1241.62	KEGG	K18195	RGL4, rhiE; rhamnogalacturonan endolyase [EC:4.2.2.23]
M0094	1.05125e-05	7.35876e-05	7.35876e-05	1.05125e-05	432.844	PFAM	PF01301	Glycosyl hydrolases family 35
M0094	0.000577367	0.00404157	0.00202079	0.000673595	2597.06	PFAM	PF13364	Beta-galactosidase jelly roll domain
M0094	0.000769758	0.00538831	0.00107766	0.0017961	1731.38	PFAM	PF02449	Beta-galactosidase
M0095	2.11635e-22	2.53962e-21	2.53962e-21	2.11635e-22	29.4702	GO	GO:0005840	ribosome
M0095	4.15579e-22	4.98695e-21	2.49347e-21	4.53359e-22	28.3873	GO	GO:0003735	structural constituent of ribosome
M0095	6.62914e-22	7.95497e-21	2.65166e-21	7.95497e-22	27.6613	GO	GO:0006412	translation
M0095	1.03001e-13	1.23601e-12	3.09002e-13	1.37334e-13	20.7869	GO	GO:0005622	intracellular
M0095	0.000887896	0.0106547	0.000887896	0.0106547	49.4992	GO	GO:0005852	eukaryotic translation initiation factor 3 complex
M0095	8.13861e-05	0.00211604	0.000235115	0.000117558	228.345	KEGG	K02883	RP-L18e, RPL18; large subunit ribosomal protein L18e
M0095	0.000121859	0.00316832	0.000316832	0.000186372	171.259	KEGG	K02865	RP-L10Ae, RPL10A; large subunit ribosomal protein L10Ae
M0095	0.000170294	0.00442764	0.000402513	0.000276728	137.007	KEGG	K02942	RP-LP1, RPLP1; large subunit ribosomal protein LP1
M0095	2.46712e-07	7.40137e-06	1.48027e-06	2.84668e-07	296.807	PFAM	PF01248	Ribosomal protein L7Ae/L30e/S12e/Gadd45 family
M0095	2.46783e-05	0.000740349	0.000123392	2.9614e-05	339.208	PFAM	PF00687	Ribosomal protein L1p/L10e family
M0095	3.76631e-05	0.00112989	0.000161413	4.70789e-05	263.829	PFAM	PF00828	Ribosomal protein L18e/L15
M0095	6.22165e-05	0.0018665	0.000233312	8.1152e-05	197.871	PFAM	PF00428	60s Acidic ribosomal protein
M0096	2.77981e-15	1.3899e-14	1.3899e-14	2.77981e-15	32.223	GO	GO:0006412	translation
M0096	5.85561e-14	2.92781e-13	1.4639e-13	7.31952e-14	31.4694	GO	GO:0005840	ribosome
M0096	8.70115e-14	4.35057e-13	1.45019e-13	1.45019e-13	30.313	GO	GO:0003735	structural constituent of ribosome
M0096	1.70988e-12	8.54942e-12	2.13736e-12	4.27471e-12	29.4925	GO	GO:0005622	intracellular
M0096	8.32988e-07	1.24948e-05	2.49896e-06	1.13589e-06	2597.06	PFAM	PF03501	Plectin/S10 domain
M0097	0.000402597	0.000805193	0.000805193	0.000402597	4966.5	KEGG	K14843	PES1, NOP7; pescadillo
M0097	0.000603865	0.00120773	0.000301932	0	2483.25	KEGG	K11276	NPM1; nucleophosmin 1
M0097	0.000481186	0.00240593	0.00120296	0.000601482	2770.2	PFAM	PF16589	BRCT domain, a BRCA1 C-terminus domain
M0097	0.000601453	0.00300727	0.00100242	0.00100242	2077.65	PFAM	PF06732	Pescadillo N-terminus
M0098	0.000577416	0.00230966	0.00230966	0.000577416	2077.65	PFAM	PF02719	Polysaccharide biosynthesis protein
M0099	0.000240616	0.00120308	0.00060154	0.00030077	8310.6	PFAM	PF05004	Interferon-related developmental regulator (IFRD)
M0099	0.000240616	0.00120308	0.00120308	0.000240616	8310.6	PFAM	PF04836	Interferon-related protein conserved region
M0100	0.000338563	0.00270851	0.000902836	0.000451418	5905.88	GO	GO:0018279	protein N-linked glycosylation via asparagine
M0100	0.000507808	0.00406246	0.00101562	0.000812492	2952.94	GO	GO:0004576	oligosaccharyl transferase activity
M0100	0.00080495	0.0032198	0.00064396	0	2483.25	KEGG	K12670	WBP1; oligosaccharyltransferase complex subunit beta
M0100	0.00080495	0.0032198	0.000536634	0	2483.25	KEGG	K09569	FKBP2; FK506-binding protein 2 [EC:5.2.1.8]
M0100	0.0001925	0.000769999	0.000769999	0.0001925	10388.2	PFAM	PF03345	Oligosaccharyltransferase 48 kDa subunit beta
M0100	0.000288739	0.00115496	0.000577478	0.000384986	5194.12	PFAM	PF02516	Oligosaccharyl transferase STT3 subunit
M0101	0.000288729	0.00173237	0.000577457	0.000433093	6925.5	PFAM	PF05004	Interferon-related developmental regulator (IFRD)
M0101	0.000288729	0.00173237	0.00173237	0.000288729	6925.5	PFAM	PF04836	Interferon-related protein conserved region
M0101	0.000288729	0.00173237	0.000866186	0.000346474	6925.5	PFAM	PF09746	Tumour-associated protein
M0102	9.42311e-07	6.59618e-06	6.59618e-06	9.42311e-07	27.4628	GO	GO:0006412	translation
M0102	2.17151e-05	0.000152005	7.60027e-05	2.53342e-05	24.1302	GO	GO:0005622	intracellular
M0102	2.44233e-05	0.000170963	5.69877e-05	3.41926e-05	23.407	GO	GO:0005840	ribosome
M0102	2.82197e-05	0.000197538	3.95076e-05	6.5846e-05	22.5469	GO	GO:0003735	structural constituent of ribosome
M0102	2.5422e-05	0.000330486	8.26216e-05	3.30486e-05	291.6	PFAM	PF01479	S4 domain
M0102	0.000721588	0.00938064	0.00156344	0.00117258	2770.2	PFAM	PF08606	Prp19/Pso4-like
M0103	4.7627e-06	2.38135e-05	2.38135e-05	4.7627e-06	34.3302	GO	GO:0005840	ribosome
M0103	5.51215e-06	2.75608e-05	1.37804e-05	6.89019e-06	33.0688	GO	GO:0003735	structural constituent of ribosome
M0103	6.09856e-06	3.04928e-05	1.01643e-05	1.01643e-05	32.223	GO	GO:0006412	translation
M0103	0.000433067	0.0025984	0.000649601	0.000866134	3462.75	PFAM	PF01158	Ribosomal protein L36e
M0103	0.000577388	0.00346433	0.000692866	0.00173216	2308.5	PFAM	PF01667	Ribosomal protein S27
M0103	0.000721692	0.00433015	0.000721692	0.00433015	1731.38	PFAM	PF00237	Ribosomal protein L22p/L17e
M0103	0.000865978	0.00519587	0.000742267	0	1385.1	PFAM	PF08079	Ribosomal L30 N-terminal domain
M0104	0.000402658	0.000402658	0.000402658	0.000402658	3311	KEGG	K13422	MYC2; transcription factor MYC2
M0105	3.23227e-11	3.5555e-10	3.5555e-10	3.23227e-11	28.2597	GO	GO:0005840	ribosome
M0105	4.4688e-11	4.91568e-10	2.45784e-10	4.91568e-11	27.2212	GO	GO:0003735	structural constituent of ribosome
M0105	5.59122e-11	6.15034e-10	2.05011e-10	6.83371e-11	26.525	GO	GO:0006412	translation
M0105	6.92538e-07	7.61791e-06	1.90448e-06	9.52239e-07	19.4219	GO	GO:0005622	intracellular
M0105	0.000357827	0.00393609	0.000787218	0.000562299	76.8244	GO	GO:0019843	rRNA binding
M0106	2.10982e-05	6.32944e-05	3.16472e-05	3.16472e-05	52.6722	GO	GO:0043565	sequence-specific DNA binding
M0106	0.000143274	0.000429821	0.000143274	0.000429821	27.4852	GO	GO:0003700	sequence-specific DNA binding transcription factor activity
M0106	0.000503322	0.000503322	0.00012583	0	2483.25	KEGG	K13424	WRKY33; WRKY transcription factor 33
M0106	1.8472e-07	5.54161e-07	5.54161e-07	1.8472e-07	230.85	PFAM	PF03106	WRKY DNA -binding domain
M0106	0.000841953	0.00252586	0.000505172	0	1385.1	PFAM	PF10533	Plant zinc cluster domain
M0107	1.31877e-05	0.000105501	5.27507e-05	1.50716e-05	27.1028	GO	GO:0005840	ribosome
M0107	1.52484e-05	0.000121987	4.06624e-05	2.03312e-05	26.1069	GO	GO:0003735	structural constituent of ribosome
M0107	1.68592e-05	0.000134873	3.37184e-05	2.69747e-05	25.4392	GO	GO:0006412	translation
M0107	5.01941e-08	4.51747e-07	4.51747e-07	5.01941e-08	435.871	PFAM	PF00118	TCP-1/cpn60 chaperonin family
M0108	0.000503322	0.000503322	0.000251661	0	2483.25	KEGG	K13424	WRKY33; WRKY transcription factor 33
M0108	6.90656e-05	0.000276262	0.000276262	6.90656e-05	153.9	PFAM	PF03106	WRKY DNA -binding domain
M0109	2.90548e-12	3.48657e-11	3.48657e-11	2.90548e-12	27.9866	GO	GO:0005840	ribosome
M0109	4.16129e-12	4.99354e-11	2.49677e-11	4.53959e-12	26.9582	GO	GO:0003735	structural constituent of ribosome
M0109	5.33517e-12	6.4022e-11	2.13407e-11	6.4022e-12	26.2688	GO	GO:0006412	translation
M0109	6.13029e-08	7.35635e-07	1.83909e-07	8.17373e-08	20.196	GO	GO:0005622	intracellular
M0109	1.102e-05	0.000143261	2.38768e-05	1.79076e-05	709.5	KEGG	K02938	RP-L8e, RPL8; large subunit ribosomal protein L8e
M0109	9.87145e-06	0.000177686	3.55372e-05	1.26919e-05	519.413	PFAM	PF00181	Ribosomal Proteins L2, RNA binding domain
M0109	1.99392e-05	0.000358906	5.12723e-05	2.99088e-05	346.275	PFAM	PF03947	Ribosomal Proteins L2, C-terminal domain
M0110	5.43847e-15	5.43846e-14	5.43846e-14	5.43847e-15	30.8972	GO	GO:0005840	ribosome
M0110	8.37004e-15	8.37004e-14	4.18502e-14	9.30005e-15	29.7619	GO	GO:0003735	structural constituent of ribosome
M0110	1.12793e-14	1.12793e-13	3.75976e-14	1.40991e-14	29.0007	GO	GO:0006412	translation
M0110	4.61673e-09	4.61673e-08	1.15418e-08	6.59533e-09	21.2346	GO	GO:0005622	intracellular
M0111	2.20647e-18	2.42712e-17	2.42712e-17	2.20647e-18	30.7211	GO	GO:0006412	translation
M0111	3.64553e-17	4.01008e-16	2.00504e-16	4.01008e-17	30.5481	GO	GO:0005840	ribosome
M0111	6.01866e-17	6.62053e-16	2.20684e-16	7.35614e-17	29.4256	GO	GO:0003735	structural constituent of ribosome
M0111	3.58024e-07	3.93827e-06	9.84567e-07	4.92284e-07	15.746	GO	GO:0005622	intracellular
M0111	3.8225e-05	0.000726275	0.000103754	5.58673e-05	331.1	KEGG	K02893	RP-L23Ae, RPL23A; large subunit ribosomal protein L23Ae
M0111	5.72825e-06	0.000166119	3.32239e-05	6.64477e-06	865.688	PFAM	PF03939	Ribosomal protein L23, N-terminal domain
M0111	3.14146e-05	0.000911023	0.000151837	3.79593e-05	288.562	PFAM	PF00276	Ribosomal protein L23
M0111	0.000214147	0.00621025	0.000776281	0.000282284	99.887	PFAM	PF00118	TCP-1/cpn60 chaperonin family
M0112	7.85934e-22	6.28748e-21	6.28748e-21	7.85934e-22	31.3148	GO	GO:0005840	ribosome
M0112	1.49273e-21	1.19418e-20	5.97092e-21	1.70598e-21	30.1641	GO	GO:0003735	structural constituent of ribosome
M0112	2.32689e-21	1.86152e-20	6.20505e-21	3.10253e-21	29.3926	GO	GO:0006412	translation
M0112	5.82345e-13	4.65876e-12	1.16469e-12	9.31752e-13	21.5216	GO	GO:0005622	intracellular
M0112	4.78417e-06	3.82734e-05	7.65467e-06	9.56834e-06	106.412	GO	GO:0015934	large ribosomal subunit
M0112	2.29627e-05	0.000390365	3.90365e-05	4.87957e-05	496.65	KEGG	K02880	RP-L17e, RPL17; large subunit ribosomal protein L17e
M0112	3.8225e-05	0.000649825	5.9075e-05	9.28321e-05	331.1	KEGG	K02929	RP-L44e, RPL44; large subunit ribosomal protein L44e
M0112	5.72683e-05	0.000973562	8.11301e-05	0.00016226	248.325	KEGG	K02934	RP-L6e, RPL6; large subunit ribosomal protein L6e
M0112	5.37075e-06	0.00013964	2.32733e-05	6.6495e-06	893.613	PFAM	PF00935	Ribosomal protein L44
M0112	8.05238e-06	0.000209362	2.32624e-05	1.16312e-05	670.21	PFAM	PF00237	Ribosomal protein L22p/L17e
M0112	8.05238e-06	0.000209362	2.99088e-05	1.04681e-05	670.21	PFAM	PF03868	Ribosomal protein L6, N-terminal domain
M0112	8.05238e-06	0.000209362	2.61702e-05	1.1019e-05	670.21	PFAM	PF01159	Ribosomal protein L6e
M0112	0.00011195	0.0029107	0.0002239	0.000207907	141.097	PFAM	PF01479	S4 domain
M0113	0.000603804	0.00181141	0.000452853	0	3311	KEGG	K14799	TSR1; pre-rRNA-processing protein TSR1
M0113	0.000603804	0.00181141	0.000362282	0	3311	KEGG	K14824	ERB1, BOP1; ribosome biogenesis protein ERB1
M0113	0.000240616	0.00120308	0.00120308	0.000240616	8310.6	PFAM	PF08145	BOP1NT (NUC169) domain
M0113	0.000360907	0.00180453	0.000902267	0.000451133	4155.3	PFAM	PF08142	AARP2CN (NUC121) domain
M0113	0.000481186	0.00240593	0.000801976	0.000801976	2770.2	PFAM	PF04950	40S ribosome biogenesis protein Tsr1 and BMS1 C-terminal
M0114	6.59056e-06	3.95434e-05	3.95434e-05	6.59056e-06	539.966	GO	GO:0042254	ribosome biogenesis
M0114	0.000336838	0.00235787	0.00117893	0.000392978	5936.14	PFAM	PF08145	BOP1NT (NUC169) domain
M0114	0.000505221	0.00353654	0.00117885	0.000707309	2968.07	PFAM	PF08142	AARP2CN (NUC121) domain
M0114	0.000673579	0.00471505	0.00117876	0.00117876	1978.71	PFAM	PF16589	BRCT domain, a BRCA1 C-terminus domain
M0114	0.000673579	0.00471505	0.00094301	0.00157168	1978.71	PFAM	PF04950	40S ribosome biogenesis protein Tsr1 and BMS1 C-terminal
M0114	0.000841913	0.00589339	0.000982232	0.00294669	1484.04	PFAM	PF06732	Pescadillo N-terminus
M0115	6.06689e-17	3.64013e-16	3.64013e-16	6.06689e-17	34.9083	GO	GO:0006412	translation
M0115	2.0608e-15	1.23648e-14	6.1824e-15	2.47296e-15	33.0688	GO	GO:0003735	structural constituent of ribosome
M0115	5.85561e-14	3.51337e-13	1.17112e-13	8.78342e-14	31.4694	GO	GO:0005840	ribosome
M0115	5.23252e-08	3.13951e-07	7.84878e-08	1.0465e-07	20.6448	GO	GO:0005622	intracellular
M0116	2.09009e-08	1.04504e-07	1.04504e-07	2.09009e-08	33.5839	GO	GO:0005840	ribosome
M0116	2.59975e-08	1.29988e-07	6.49939e-08	3.24969e-08	32.3499	GO	GO:0003735	structural constituent of ribosome
M0116	3.02338e-08	1.51169e-07	5.03896e-08	5.03896e-08	31.5225	GO	GO:0006412	translation
M0116	2.61268e-05	0.000130634	3.26585e-05	6.5317e-05	23.0811	GO	GO:0005622	intracellular
M0116	0.000962082	0.00962082	0.00160347	0.00192416	1385.1	PFAM	PF01015	Ribosomal S3Ae family
M0116	0.000962082	0.00962082	0.00192416	0.00160347	1385.1	PFAM	PF01667	Ribosomal protein S27
M0116	0.000962082	0.00962082	0.0013744	0.0024052	1385.1	PFAM	PF14374	60S ribosomal protein L4 C-terminal domain
M0117	0.000603986	0.000603986	0.000201329	0	1986.6	KEGG	K09481	SEC61B, SBH2; protein transport protein SEC61 subunit beta
M0117	0.000384944	0.00307955	0.00153978	0.000439936	5194.12	PFAM	PF05004	Interferon-related developmental regulator (IFRD)
M0117	0.000384944	0.00307955	0.00307955	0.000384944	5194.12	PFAM	PF04836	Interferon-related protein conserved region
M0119	0.000634759	0.0031738	0.00105793	0.00105793	1889.88	GO	GO:0005784	Sec61 translocon complex
M0119	0.000603986	0.000603986	0.000301993	0	1986.6	KEGG	K09481	SEC61B, SBH2; protein transport protein SEC61 subunit beta
M0119	0.000577416	0.00230966	0.00230966	0.000577416	2077.65	PFAM	PF03911	Sec61beta family
M0120	5.6044e-06	2.24176e-05	7.47253e-06	1.12088e-05	33.1791	GO	GO:0005622	intracellular
M0120	6.3104e-06	2.52416e-05	6.3104e-06	2.52416e-05	32.1846	GO	GO:0005840	ribosome
M0120	7.30166e-06	2.92067e-05	5.84133e-06	0	31.002	GO	GO:0003735	structural constituent of ribosome
M0120	8.07708e-06	3.23083e-05	5.38472e-06	0	30.2091	GO	GO:0006412	translation
M0120	1.21465e-06	4.85861e-06	2.42931e-06	1.61954e-06	1986.6	KEGG	K02983	RP-S30e, RPS30; small subunit ribosomal protein S30e
M0120	6.94769e-08	2.77908e-07	2.77908e-07	6.94769e-08	8310.6	PFAM	PF04758	Ribosomal protein S30
M0120	0.000360907	0.00144363	0.000206232	0	4155.3	PFAM	PF01907	Ribosomal protein L37e
M0120	0.000601453	0.00240581	0.000300727	0	2077.65	PFAM	PF01200	Ribosomal protein S28e
M0121	3.19103e-09	2.55282e-08	2.55282e-08	3.19103e-09	30.039	GO	GO:0005840	ribosome
M0121	4.11094e-09	3.28875e-08	1.64437e-08	4.69821e-09	28.9352	GO	GO:0003735	structural constituent of ribosome
M0121	4.89823e-09	3.91859e-08	1.3062e-08	6.53098e-09	28.1951	GO	GO:0006412	translation
M0121	3.07548e-06	2.46039e-05	6.15097e-06	4.92077e-06	22.1194	GO	GO:0005622	intracellular
M0122	0.000951857	0.0142779	0.00237964	0.00142779	1574.9	GO	GO:0003942	N-acetyl-gamma-glutamyl-phosphate reductase activity
M0122	0.00080495	0.0032198	0.00064396	0	2483.25	KEGG	K00145	argC; N-acetyl-gamma-glutamyl-phosphate reductase [EC:1.2.1.38]
M0122	0.000360907	0.00180453	0.00180453	0.000360907	4155.3	PFAM	PF01118	Semialdehyde dehydrogenase, NAD binding domain
M0122	0.000360907	0.00180453	0.000902267	0.000451133	4155.3	PFAM	PF02774	Semialdehyde dehydrogenase, dimerisation domain
M0122	0.000601453	0.00300727	0.00100242	0.00100242	2077.65	PFAM	PF01780	Ribosomal L37ae protein family
M0122	0.000721709	0.00360854	0.000902136	0.00180427	1662.12	PFAM	PF00764	Arginosuccinate synthase
M0123	9.93742e-05	0.000496871	0.000496871	9.93742e-05	32.1846	GO	GO:0005840	ribosome
M0123	0.000110897	0.000554486	0.000277243	0.000138621	31.002	GO	GO:0003735	structural constituent of ribosome
M0123	0.000119641	0.000598205	0.000199401	0.000199401	30.2091	GO	GO:0006412	translation
M0123	0.00080495	0.0032198	0.000459972	0	2483.25	KEGG	K14753	RACK1; guanine nucleotide-binding protein subunit beta-2-like 1 protein
M0123	0.000481186	0.00240593	0.000601482	0.00120296	2770.2	PFAM	PF01015	Ribosomal S3Ae family
M0123	0.000601453	0.00300727	0.000601453	0.00300727	2077.65	PFAM	PF08069	Ribosomal S13/S15 N-terminal domain
M0123	0.000721709	0.00360854	0.000601424	0	1662.12	PFAM	PF01775	Ribosomal L18ae/LX protein domain
M0124	9.30834e-06	7.44668e-05	7.44668e-05	9.30834e-06	29.4925	GO	GO:0005622	intracellular
M0124	0.000355815	0.00284652	0.000948841	0.000474421	21.4564	GO	GO:0005840	ribosome
M0124	0.000396547	0.00317237	0.000793093	0.000634475	20.668	GO	GO:0003735	structural constituent of ribosome
M0124	0.000427407	0.00341926	0.000683851	0.000854814	20.1394	GO	GO:0006412	translation
M0124	1.33351e-05	0.000133351	6.66756e-05	1.48168e-05	397.636	PFAM	PF01479	S4 domain
M0124	0.000529241	0.00529241	0.000882068	0.00105848	3777.55	PFAM	PF04097	Nup93/Nic96
M0125	3.50651e-05	7.01301e-05	3.50651e-05	7.01301e-05	41.2277	GO	GO:0003700	sequence-specific DNA binding transcription factor activity
M0125	0.000259116	0.000518231	0.000172744	0	20.9428	GO	GO:0006355	regulation of transcription, DNA-templated
M0125	1.30909e-07	1.30909e-07	1.30909e-07	1.30909e-07	198.818	PFAM	PF00847	AP2 domain
M0126	1.4812e-06	2.96241e-06	1.4812e-06	2.96241e-06	41.2277	GO	GO:0003700	sequence-specific DNA binding transcription factor activity
M0126	2.12318e-05	4.24636e-05	1.41545e-05	0	20.9428	GO	GO:0006355	regulation of transcription, DNA-templated
M0126	6.7097e-10	6.7097e-10	6.7097e-10	6.7097e-10	198.818	PFAM	PF00847	AP2 domain
M0127	9.63959e-05	0.000385584	0.000192792	0.000128528	30.9208	GO	GO:0003700	sequence-specific DNA binding transcription factor activity
M0127	0.000699797	0.00279919	0.000933063	0.00139959	15.7071	GO	GO:0006355	regulation of transcription, DNA-templated
M0127	5.21621e-07	1.04324e-06	1.04324e-06	5.21621e-07	149.114	PFAM	PF00847	AP2 domain
M0128	2.01286e-16	2.81801e-15	2.81801e-15	2.01286e-16	27.3081	GO	GO:0005840	ribosome
M0128	3.31673e-16	4.64343e-15	2.32171e-15	3.57187e-16	26.3047	GO	GO:0003735	structural constituent of ribosome
M0128	4.68559e-16	6.55983e-15	2.18661e-15	5.46652e-16	25.6319	GO	GO:0006412	translation
M0128	3.86494e-12	5.41092e-11	1.35273e-11	4.91902e-12	22.1194	GO	GO:0005622	intracellular
M0128	0.0006577	0.00920781	0.000837073	0.00230195	57.2691	GO	GO:0042254	ribosome biogenesis
M0128	6.02341e-05	0.00138539	0.000197912	8.14932e-05	264.88	KEGG	K02984	RP-S3Ae, RPS3A; small subunit ribosomal protein S3Ae
M0128	9.02121e-05	0.00207488	0.000230542	0.000138325	198.66	KEGG	K02941	RP-LP0, RPLP0; large subunit ribosomal protein LP0
M0128	8.11419e-06	0.000275882	5.51765e-05	9.19608e-06	729	PFAM	PF01015	Ribosomal S3Ae family
M0128	2.91437e-05	0.000990886	0.000165148	3.41685e-05	312.429	PFAM	PF00466	Ribosomal protein L10
M0128	7.34566e-05	0.00249753	0.000312191	9.25009e-05	182.25	PFAM	PF00428	60s Acidic ribosomal protein
M0128	0.000302674	0.0102909	0.00102909	0.000411637	84.1154	PFAM	PF00118	TCP-1/cpn60 chaperonin family
M0129	1.79572e-15	8.97861e-15	8.97861e-15	1.79572e-15	33.5839	GO	GO:0005840	ribosome
M0129	2.76673e-15	1.38337e-14	6.91683e-15	3.45841e-15	32.3499	GO	GO:0003735	structural constituent of ribosome
M0129	3.73131e-15	1.86565e-14	6.21884e-15	6.21884e-15	31.5225	GO	GO:0006412	translation
M0129	6.13029e-08	3.06515e-07	7.66287e-08	1.53257e-07	20.196	GO	GO:0005622	intracellular
M0129	4.43729e-05	0.000621221	8.87458e-05	7.76526e-05	264.88	KEGG	K02985	RP-S3e, RPS3; small subunit ribosomal protein S3e
M0129	9.87145e-06	0.000177686	3.55372e-05	1.26919e-05	519.413	PFAM	PF00189	Ribosomal protein S3, C-terminal domain
M0129	1.20616e-05	0.000217109	3.61849e-05	1.67007e-05	461.7	PFAM	PF07650	KH domain
M0130	0.000128429	0.000770572	0.000770572	0.000128429	29.7089	GO	GO:0005840	ribosome
M0130	0.000143289	0.000859732	0.000429866	0.000171946	28.6172	GO	GO:0003735	structural constituent of ribosome
M0130	0.000154562	0.000927371	0.000309124	0.000231843	27.8853	GO	GO:0006412	translation
M0130	0.000673579	0.00471505	0.00117876	0.00117876	1978.71	PFAM	PF16205	Ribosomal_S17 N-terminal
M0130	0.000841913	0.00589339	0.00117868	0.00196446	1484.04	PFAM	PF00333	Ribosomal protein S5, N-terminal domain
M0130	0.000841913	0.00589339	0.000982232	0.00294669	1484.04	PFAM	PF01588	Putative tRNA binding domain
M0130	0.000841913	0.00589339	0.000841913	0.00589339	1484.04	PFAM	PF03719	Ribosomal protein S5, C-terminal domain
M0131	6.29429e-05	0.000881201	0.000881201	6.29429e-05	39.5042	GO	GO:0005618	cell wall
M0131	0.000839983	0.00251995	0.000629987	0	42.4487	KEGG	K00430	E1.11.1.7; peroxidase [EC:1.11.1.7]
M0131	0.000570205	0.00570205	0.00285103	0.000633561	57.0783	PFAM	PF01095	Pectinesterase
M0131	0.00079777	0.0079777	0.00265923	0.000997213	48.0659	PFAM	PF04043	Plant invertase/pectin methylesterase inhibitor
M0131	0.000845331	0.00845331	0.00169066	0.00140889	46.6625	PFAM	PF00141	Peroxidase
M0132	3.6464e-07	7.29281e-07	7.29281e-07	3.6464e-07	3311	KEGG	K15401	CYP86A1; fatty acid omega-hydroxylase [EC:1.14.-.-]
M0132	2.91609e-05	0.000174965	8.74825e-05	3.4993e-05	253.372	PFAM	PF04535	Domain of unknown function (DUF588)
M0133	0.00020281	0.00101405	0.000507024	0.000253512	24.7366	GO	GO:0003700	sequence-specific DNA binding transcription factor activity
M0133	0.000503322	0.000503322	0.000167774	0	2483.25	KEGG	K13424	WRKY33; WRKY transcription factor 33
M0133	6.90656e-05	0.000276262	0.000276262	6.90656e-05	153.9	PFAM	PF03106	WRKY DNA -binding domain
M0134	3.72737e-09	4.1001e-08	2.05005e-08	4.1001e-09	231.603	GO	GO:0051082	unfolded protein binding
M0134	4.15195e-09	4.56714e-08	1.52238e-08	5.0746e-09	224.986	GO	GO:0005783	endoplasmic reticulum
M0134	2.74249e-07	3.01673e-06	7.54183e-07	3.77092e-07	74.9952	GO	GO:0006457	protein folding
M0134	3.67787e-05	0.000404566	5.77952e-05	8.09133e-05	47.628	GO	GO:0005509	calcium ion binding
M0134	4.36689e-06	3.05682e-05	6.11364e-06	1.01894e-05	1103.67	KEGG	K09490	HSPA5, BIP; heat shock 70kDa protein 5
M0134	4.36689e-06	3.05682e-05	5.0947e-06	1.52841e-05	1103.67	KEGG	K08054	CANX; calnexin
M0134	1.337e-09	1.2033e-08	1.2033e-08	1.337e-09	1917.83	PFAM	PF00262	Calreticulin family
M0134	0.000158193	0.00142374	0.000177967	0.000711869	110.22	PFAM	PF00085	Thioredoxin
M0134	0.000550481	0.00495433	0.000550481	0.00495433	58.1161	PFAM	PF00012	Hsp70 protein
M0134	0.000937996	0.00844196	0.000844196	0	1598.19	PFAM	PF07749	Endoplasmic reticulum protein ERp29, C-terminal domain
M0135	3.85315e-08	2.69721e-07	2.69721e-07	3.85315e-08	120.682	GO	GO:0008017	microtubule binding
M0135	2.83645e-06	1.98551e-05	6.61838e-06	3.97103e-06	112.493	GO	GO:0005871	kinesin complex
M0135	2.9556e-06	2.06892e-05	5.17229e-06	5.17229e-06	110.908	GO	GO:0007018	microtubule-based movement
M0135	2.9556e-06	2.06892e-05	4.13783e-06	6.89639e-06	110.908	GO	GO:0003777	microtubule motor activity
M0135	8.72863e-08	3.49145e-07	1.74573e-07	1.16382e-07	314.795	PFAM	PF00225	Kinesin motor domain
M0135	0.000865978	0.00346391	0.000577319	0	1385.1	PFAM	PF12711	Kinesin motor
M0136	2.64448e-05	5.28896e-05	5.28896e-05	2.64448e-05	227.066	PFAM	PF13499	EF-hand domain pair
M0137	4.54877e-10	2.27439e-09	1.13719e-09	5.68597e-10	134.991	GO	GO:0005871	kinesin complex
M0137	4.86739e-10	2.4337e-09	8.11232e-10	8.11232e-10	133.09	GO	GO:0007018	microtubule-based movement
M0137	4.86739e-10	2.4337e-09	6.08424e-10	1.21685e-09	133.09	GO	GO:0003777	microtubule motor activity
M0137	1.28833e-09	6.44164e-09	1.28833e-09	6.44164e-09	108.614	GO	GO:0008017	microtubule binding
M0137	7.28058e-06	2.91223e-05	4.85372e-06	0	567.6	KEGG	K10400	KIF15; kinesin family member 15
M0137	7.02953e-13	2.81181e-12	2.81181e-12	7.02953e-13	393.494	PFAM	PF00225	Kinesin motor domain
M0137	0.000962117	0.00384847	0.000549781	0	1298.53	PFAM	PF06548	Kinesin-related
M0138	0.000301993	0.000301993	0.000301993	0.000301993	4966.5	KEGG	K07735	algH; putative transcriptional regulator
M0138	0.000481186	0.00240593	0.00120296	0.000601482	2770.2	PFAM	PF02622	Uncharacterized ACR, COG1678
M0138	0.000721709	0.00360854	0.00120285	0.00120285	1662.12	PFAM	PF13207	AAA domain
M0139	5.81627e-24	2.90814e-23	2.90814e-23	5.81627e-24	34.9433	GO	GO:0005840	ribosome
M0139	1.14632e-23	5.73161e-23	2.8658e-23	1.4329e-23	33.6593	GO	GO:0003735	structural constituent of ribosome
M0139	1.83337e-23	9.16684e-23	3.05561e-23	3.05561e-23	32.7984	GO	GO:0006412	translation
M0139	2.90588e-13	1.45294e-12	3.63235e-13	7.2647e-13	22.7514	GO	GO:0005622	intracellular
M0139	3.33117e-05	0.000699545	9.9935e-05	4.66363e-05	413.875	KEGG	K02924	RP-L39e, RPL39; large subunit ribosomal protein L39e
M0139	3.33117e-05	0.000699545	8.74431e-05	4.99675e-05	413.875	KEGG	K02877	RP-L15e, RPL15; large subunit ribosomal protein L15e
M0139	2.43434e-06	5.59899e-05	1.1198e-05	2.94684e-06	1539	PFAM	PF00832	Ribosomal L39 protein
M0139	4.05561e-06	9.3279e-05	1.55465e-05	5.18217e-06	1026	PFAM	PF00827	Ribosomal L15
M0139	3.67731e-05	0.000845782	9.39758e-05	5.63855e-05	256.5	PFAM	PF01248	Ribosomal protein L7Ae/L30e/S12e/Gadd45 family
M0139	0.000186631	0.00429252	0.000429252	0.000306608	106.138	PFAM	PF11976	Ubiquitin-2 like Rad60 SUMO-like
M0140	0.000201329	0.000201329	0.000100664	0	9933	KEGG	K01012	bioB; biotin synthase [EC:2.8.1.6]
M0140	0.00014438	0.00043314	0.00043314	0.00014438	13851	PFAM	PF06968	Biotin and Thiamin Synthesis associated domain
M0140	0.000938222	0.00281466	0.000938222	0.00281466	1154.25	PFAM	PF04055	Radical SAM superfamily
M0141	0.000603865	0.00120773	0.00120773	0.000603865	2483.25	KEGG	K14564	NOP56; nucleolar protein 56
M0141	0.000603865	0.00120773	0.000603865	0.00120773	2483.25	KEGG	K11434	PRMT1; protein arginine N-methyltransferase 1 [EC:2.1.1.-]
M0141	0.000721692	0.00433015	0.00144338	0.00108254	1731.38	PFAM	PF05185	PRMT5 arginine-N-methyltransferase
M0141	0.000865978	0.00519587	0.00103917	0.00259793	1385.1	PFAM	PF08156	NOP5NT (NUC127) domain
M0141	0.000865978	0.00519587	0.00129897	0.00173196	1385.1	PFAM	PF01798	snoRNA binding domain, fibrillarin
M0142	2.82131e-05	8.46394e-05	4.23197e-05	4.23197e-05	242.292	GO	GO:0000786	nucleosome
M0142	3.60849e-05	7.21699e-05	2.40566e-05	0	200.667	KEGG	K11253	H3; histone H3
M0142	9.63049e-06	1.9261e-05	1.9261e-05	9.63049e-06	379.479	PFAM	PF00125	Core histone H2A/H2B/H3/H4
M0143	0.000201329	0.000201329	0.000201329	0.000201329	9933	KEGG	K14847	RPF2; ribosome production factor 2
M0143	0.000336879	0.000673757	0.000336879	0.000673757	3462.75	PFAM	PF04427	Brix domain
M0144	0.000603804	0.00181141	0.000905706	0.000905706	3311	KEGG	K14824	ERB1, BOP1; ribosome biogenesis protein ERB1
M0144	0.000905615	0.00271684	0.000679211	0	1655.5	KEGG	K11434	PRMT1; protein arginine N-methyltransferase 1 [EC:2.1.1.-]
M0144	0.000288729	0.00173237	0.00173237	0.000288729	6925.5	PFAM	PF08145	BOP1NT (NUC169) domain
M0144	0.000721692	0.00433015	0.00144338	0.00108254	1731.38	PFAM	PF05185	PRMT5 arginine-N-methyltransferase
M0145	0.000338563	0.00270851	0.000902836	0.000451418	5905.88	GO	GO:1901137	carbohydrate derivative biosynthetic process
M0145	0.000338563	0.00270851	0.00135425	0.00038693	5905.88	GO	GO:0004360	glutamine-fructose-6-phosphate transaminase (isomerizing) activity
M0145	0.000603804	0.00181141	0.000258773	0	3311	KEGG	K00820	glmS, GFPT; glucosamine--fructose-6-phosphate aminotransferase (isomerizing) [EC:2.6.1.16]
M0145	0.000905615	0.00271684	0.000339606	0	1655.5	KEGG	K00111	glpA, glpD; glycerol-3-phosphate dehydrogenase [EC:1.1.5.3]
M0145	0.000288729	0.00173237	0.00173237	0.000288729	6925.5	PFAM	PF13522	Glutamine amidotransferase domain
M0145	0.000433067	0.0025984	0.000433067	0.0025984	3462.75	PFAM	PF01380	SIS domain
M0145	0.000433067	0.0025984	0.000649601	0.000866134	3462.75	PFAM	PF07386	Protein of unknown function (DUF1499)
M0145	0.000433067	0.0025984	0.000519681	0.0012992	3462.75	PFAM	PF16901	C-terminal domain of alpha-glycerophosphate oxidase
M0146	3.76451e-18	3.0116e-17	3.0116e-17	3.76451e-18	35.34	GO	GO:0005840	ribosome
M0146	6.22891e-18	4.98313e-17	2.49156e-17	7.11875e-18	34.0414	GO	GO:0003735	structural constituent of ribosome
M0146	8.82586e-18	7.06069e-17	2.35356e-17	1.17678e-17	33.1708	GO	GO:0006412	translation
M0146	4.43594e-05	0.000354875	5.06964e-05	0.000177437	13.0114	GO	GO:0005622	intracellular
M0146	2.7394e-05	0.000438305	7.30508e-05	3.98459e-05	389.529	KEGG	K02893	RP-L23Ae, RPL23A; large subunit ribosomal protein L23Ae
M0146	2.67036e-06	5.34072e-05	1.33518e-05	3.1416e-06	1259.18	PFAM	PF03939	Ribosomal protein L23, N-terminal domain
M0146	1.46587e-05	0.000293175	5.8635e-05	1.83234e-05	419.727	PFAM	PF00276	Ribosomal protein L23
M0147	0.000805112	0.00161022	0.00161022	0.000805112	1655.5	KEGG	K08065	NFYB; nuclear transcription Y subunit beta
M0148	0.000603865	0.00120773	0.000402576	0	2483.25	KEGG	K14842	NSA2; ribosome biogenesis protein NSA2
M0148	0.000603865	0.00120773	0.000603865	0.00120773	2483.25	KEGG	K11434	PRMT1; protein arginine N-methyltransferase 1 [EC:2.1.1.-]
M0148	0.000601453	0.00300727	0.00300727	0.000601453	2077.65	PFAM	PF05185	PRMT5 arginine-N-methyltransferase
M0149	0.000301993	0.000301993	0.000301993	0.000301993	4966.5	KEGG	K11434	PRMT1; protein arginine N-methyltransferase 1 [EC:2.1.1.-]
M0149	0.000481197	0.00192479	0.000962394	0.000641596	2597.06	PFAM	PF05185	PRMT5 arginine-N-methyltransferase
M0150	1.00825e-05	7.05776e-05	2.35259e-05	1.41155e-05	463.206	GO	GO:0005198	structural molecule activity
M0150	1.23785e-05	8.66497e-05	2.16624e-05	2.16624e-05	414.447	GO	GO:0030117	membrane coat
M0150	0.000180131	0.00126092	0.000252183	0.000420305	102.266	GO	GO:0016192	vesicle-mediated transport
M0150	0.000450174	0.00315122	0.000450174	0.00315122	64.0203	GO	GO:0006886	intracellular protein transport
M0150	9.11479e-07	1.82296e-06	9.11479e-07	1.82296e-06	1655.5	KEGG	K17302	COPB2, SEC27; coatomer, subunit beta'
M0150	3.24163e-07	9.7249e-07	9.7249e-07	3.24163e-07	2770.2	PFAM	PF04053	Coatomer WD associated region
M0150	0.000266143	0.000798428	0.000133071	0	77.6692	PFAM	PF00400	WD domain, G-beta repeat
M0151	3.12188e-07	1.24875e-06	1.24875e-06	3.12188e-07	33.8785	GO	GO:0005840	ribosome
M0151	3.74591e-07	1.49836e-06	7.49181e-07	4.99454e-07	32.6337	GO	GO:0003735	structural constituent of ribosome
M0151	4.24919e-07	1.69968e-06	5.66558e-07	8.49838e-07	31.799	GO	GO:0006412	translation
M0151	1.17188e-05	4.68751e-05	1.17188e-05	4.68751e-05	27.9403	GO	GO:0005622	intracellular
M0151	0.000433067	0.0025984	0.000519681	0.0012992	3462.75	PFAM	PF01779	Ribosomal L29e protein family
M0151	0.000577388	0.00346433	0.000494904	0	2308.5	PFAM	PF01015	Ribosomal S3Ae family
M0151	0.000577388	0.00346433	0.000577388	0.00346433	2308.5	PFAM	PF16205	Ribosomal_S17 N-terminal
M0151	0.000721692	0.00433015	0.000541269	0	1731.38	PFAM	PF01780	Ribosomal L37ae protein family
M0152	0.000247072	0.00222365	0.000741217	0.000317664	24.1385	GO	GO:0005840	ribosome
M0152	0.000275477	0.00247929	0.000619823	0.000413215	23.2515	GO	GO:0003735	structural constituent of ribosome
M0152	0.000297009	0.00267308	0.000534616	0.000534616	22.6568	GO	GO:0006412	translation
M0152	3.0348e-06	1.5174e-05	7.587e-06	3.7935e-06	1103.67	KEGG	K02984	RP-S3Ae, RPS3A; small subunit ribosomal protein S3Ae
M0152	3.24116e-07	2.26882e-06	2.26882e-06	3.24116e-07	3462.75	PFAM	PF01015	Ribosomal S3Ae family
M0152	0.000384944	0.00269461	0.000449101	0.0013473	5194.12	PFAM	PF06071	Protein of unknown function (DUF933)
M0153	9.57811e-17	4.78906e-16	4.78906e-16	9.57811e-17	34.1551	GO	GO:0005840	ribosome
M0153	1.52917e-16	7.64584e-16	3.82292e-16	1.91146e-16	32.9	GO	GO:0003735	structural constituent of ribosome
M0153	2.11371e-16	1.05686e-15	3.52285e-16	3.52285e-16	32.0586	GO	GO:0006412	translation
M0153	9.64179e-08	4.8209e-07	1.20522e-07	2.41045e-07	18.9595	GO	GO:0005622	intracellular
M0153	2.41809e-05	0.000314352	3.9294e-05	5.2392e-05	413.875	KEGG	K02908	RP-L30e, RPL30; large subunit ribosomal protein L30e
M0153	5.06847e-05	0.000658901	7.32113e-05	0.00013178	248.325	KEGG	K02985	RP-S3e, RPS3; small subunit ribosomal protein S3e
M0153	0.000601532	0.00781991	0.000710901	0.00260664	59.125	KEGG	K08770	UBC; ubiquitin C
M0153	1.09086e-05	0.000185447	3.70893e-05	1.42651e-05	494.679	PFAM	PF00189	Ribosomal protein S3, C-terminal domain
M0153	1.33287e-05	0.000226588	3.77646e-05	1.88823e-05	439.714	PFAM	PF07650	KH domain
M0153	2.20328e-05	0.000374557	5.35082e-05	3.40507e-05	329.786	PFAM	PF01248	Ribosomal protein L7Ae/L30e/S12e/Gadd45 family
M0153	0.000112004	0.00190406	0.000190406	0.000238008	136.463	PFAM	PF11976	Ubiquitin-2 like Rad60 SUMO-like
M0154	1.9909e-20	1.19454e-19	1.19454e-19	1.9909e-20	34.9121	GO	GO:0005840	ribosome
M0154	3.53352e-20	2.12011e-19	1.06006e-19	4.24023e-20	33.6293	GO	GO:0003735	structural constituent of ribosome
M0154	5.25579e-20	3.15348e-19	1.05116e-19	7.88369e-20	32.7692	GO	GO:0006412	translation
M0154	1.79276e-08	1.07566e-07	2.68914e-08	3.58552e-08	17.9954	GO	GO:0005622	intracellular
M0154	2.06733e-05	0.000351447	5.02067e-05	3.19497e-05	522.789	KEGG	K02877	RP-L15e, RPL15; large subunit ribosomal protein L15e
M0154	3.44163e-05	0.000585077	7.31347e-05	5.85077e-05	348.526	KEGG	K02908	RP-L30e, RPL30; large subunit ribosomal protein L30e
M0154	7.65368e-08	1.60727e-06	3.21455e-07	9.45455e-08	432.844	PFAM	PF01248	Ribosomal protein L7Ae/L30e/S12e/Gadd45 family
M0154	3.18995e-06	6.69889e-05	1.11648e-05	4.18681e-06	1154.25	PFAM	PF00827	Ribosomal L15
M0155	0.000201929	0.00161543	0.00161543	0.000201929	25.7477	GO	GO:0005840	ribosome
M0155	0.000225194	0.00180155	0.000900777	0.000257365	24.8016	GO	GO:0003735	structural constituent of ribosome
M0155	0.000242834	0.00194268	0.000647558	0.000323779	24.1673	GO	GO:0006412	translation
M0155	0.00080495	0.0032198	0.00064396	0	2483.25	KEGG	K01880	GARS, glyS1; glycyl-tRNA synthetase [EC:6.1.1.14]
M0155	0.000673579	0.00471505	0.00117876	0.00117876	1978.71	PFAM	PF00458	WHEP-TRS domain
M0155	0.000841913	0.00589339	0.000982232	0.00294669	1484.04	PFAM	PF03868	Ribosomal protein L6, N-terminal domain
M0155	0.000841913	0.00589339	0.000841913	0.00589339	1484.04	PFAM	PF01159	Ribosomal protein L6e
M0156	1.44073e-101	3.45774e-100	3.45774e-100	1.44073e-101	29.5029	GO	GO:0006412	translation
M0156	1.75395e-99	4.20948e-98	2.10474e-98	1.83021e-99	29.6331	GO	GO:0003735	structural constituent of ribosome
M0156	9.02555e-98	2.16613e-96	7.22044e-97	9.84605e-98	30.0947	GO	GO:0005840	ribosome
M0156	8.61811e-59	2.06835e-57	5.17086e-58	9.84926e-59	21.3725	GO	GO:0005622	intracellular
M0156	9.05189e-10	2.17245e-08	3.62076e-09	1.1434e-09	47.7242	GO	GO:0015934	large ribosomal subunit
M0156	3.41068e-05	0.000818563	4.09282e-05	0.000163713	4.73654	GO	GO:0003723	RNA binding
M0156	3.82254e-05	0.00294336	0.00014016	5.16378e-05	78.2126	KEGG	K02883	RP-L18e, RPL18; large subunit ribosomal protein L18e
M0156	3.82254e-05	0.00294336	0.000133789	5.256e-05	78.2126	KEGG	K02872	RP-L13Ae, RPL13A; large subunit ribosomal protein L13Ae
M0156	6.62769e-05	0.00510332	0.000196282	9.81408e-05	58.6594	KEGG	K02868	RP-L11e, RPL11; large subunit ribosomal protein L11e
M0156	6.62769e-05	0.00510332	0.000221884	9.27877e-05	58.6594	KEGG	K02937	RP-L7e, RPL7; large subunit ribosomal protein L7e
M0156	6.62769e-05	0.00510332	0.000212638	9.4506e-05	58.6594	KEGG	K02934	RP-L6e, RPL6; large subunit ribosomal protein L6e
M0156	6.62769e-05	0.00510332	0.000204133	9.62891e-05	58.6594	KEGG	K02957	RP-S15Ae, RPS15A; small subunit ribosomal protein S15Ae
M0156	0.000105065	0.00808997	0.000299629	0.000158627	46.9276	KEGG	K02882	RP-L18Ae, RPL18A; large subunit ribosomal protein L18Ae
M0156	0.000933146	0.0718523	0.00107242	0.00653202	78.2126	KEGG	K02889	RP-L21e, RPL21; large subunit ribosomal protein L21e
M0156	0.000933146	0.0718523	0.00105665	0.00718523	78.2126	KEGG	K02875	RP-L14e, RPL14; large subunit ribosomal protein L14e
M0156	0.000933146	0.0718523	0.001012	0.0102646	78.2126	KEGG	K02924	RP-L39e, RPL39; large subunit ribosomal protein L39e
M0156	0.000933146	0.0718523	0.000984278	0.0143705	78.2126	KEGG	K02955	RP-S14e, RPS14; small subunit ribosomal protein S14e
M0156	0.000933146	0.0718523	0.00114051	0.00479015	78.2126	KEGG	K02922	RP-L37e, RPL37; large subunit ribosomal protein L37e
M0156	0.000933146	0.0718523	0.00104134	0.00798359	78.2126	KEGG	K02998	RP-SAe, RPSA; small subunit ribosomal protein SAe
M0156	0.000933146	0.0718523	0.000970977	0.0179631	78.2126	KEGG	K02938	RP-L8e, RPL8; large subunit ribosomal protein L8e
M0156	0.000933146	0.0718523	0.00112269	0.00513231	78.2126	KEGG	K02877	RP-L15e, RPL15; large subunit ribosomal protein L15e
M0156	0.000933146	0.0718523	0.00110542	0.0055271	78.2126	KEGG	K02880	RP-L17e, RPL17; large subunit ribosomal protein L17e
M0156	0.000933146	0.0718523	0.00108867	0.00598769	78.2126	KEGG	K02885	RP-L19e, RPL19; large subunit ribosomal protein L19e
M0156	0.000933146	0.0718523	0.000997948	0.0119754	78.2126	KEGG	K02936	RP-L7Ae, RPL7A; large subunit ribosomal protein L7Ae
M0156	0.000933146	0.0718523	0.00102646	0.00898153	78.2126	KEGG	K02981	RP-S2e, RPS2; small subunit ribosomal protein S2e
M0156	2.18257e-10	2.16075e-08	4.32149e-09	2.27447e-10	98.9357	PFAM	PF00467	KOW motif
M0156	8.37627e-09	8.2925e-07	1.18464e-07	8.91667e-09	96.1875	PFAM	PF01248	Ribosomal protein L7Ae/L30e/S12e/Gadd45 family
M0156	8.37627e-09	8.2925e-07	1.03656e-07	9.01359e-09	96.1875	PFAM	PF00428	60s Acidic ribosomal protein
M0156	2.72692e-06	0.000269965	2.99961e-05	2.96665e-06	173.137	PFAM	PF03868	Ribosomal protein L6, N-terminal domain
M0156	2.72692e-06	0.000269965	2.69965e-05	2.99961e-06	173.137	PFAM	PF01159	Ribosomal protein L6e
M0156	2.77967e-06	0.000275187	2.5017e-05	3.09199e-06	48.6	PFAM	PF01479	S4 domain
M0156	4.34921e-06	0.000430571	3.58809e-05	4.89286e-06	138.51	PFAM	PF01775	Ribosomal L18ae/LX protein domain
M0156	4.34921e-06	0.000430571	3.31209e-05	4.9491e-06	138.51	PFAM	PF00281	Ribosomal protein L5
M0156	4.34921e-06	0.000430571	3.07551e-05	5.00664e-06	138.51	PFAM	PF00572	Ribosomal protein L13
M0156	4.34921e-06	0.000430571	2.87048e-05	5.06554e-06	138.51	PFAM	PF08079	Ribosomal L30 N-terminal domain
M0156	4.34921e-06	0.000430571	2.69107e-05	5.12585e-06	138.51	PFAM	PF00673	ribosomal L5P family C-terminus
M0156	6.50307e-06	0.000643804	3.78708e-05	7.75668e-06	115.425	PFAM	PF00327	Ribosomal protein L30p/L7e
M0156	6.50307e-06	0.000643804	3.57669e-05	7.85127e-06	115.425	PFAM	PF00410	Ribosomal protein S8
M0156	1.687e-05	0.00167013	8.79018e-05	2.0619e-05	76.95	PFAM	PF00828	Ribosomal protein L18e/L15
M0156	0.000110371	0.0109267	0.00039024	0.00015176	230.85	PFAM	PF01929	Ribosomal protein L14
M0156	0.000110371	0.0109267	0.000376784	0.000153898	230.85	PFAM	PF00832	Ribosomal L39 protein
M0156	0.000110371	0.0109267	0.000352475	0.000158358	230.85	PFAM	PF01907	Ribosomal protein L37e
M0156	0.000110371	0.0109267	0.000364224	0.000156096	230.85	PFAM	PF01599	Ribosomal protein S27a
M0156	0.000110371	0.0109267	0.00034146	0.000160687	230.85	PFAM	PF01280	Ribosomal protein L19e
M0156	0.000110371	0.0109267	0.000331113	0.000163086	230.85	PFAM	PF01157	Ribosomal protein L21e
M0156	0.000183429	0.0181595	0.000504429	0.000283742	153.9	PFAM	PF03939	Ribosomal protein L23, N-terminal domain
M0156	0.000183429	0.0181595	0.000534102	0.000275143	153.9	PFAM	PF01294	Ribosomal protein L13e
M0156	0.000183429	0.0181595	0.000518842	0.000279376	153.9	PFAM	PF00935	Ribosomal protein L44
M0156	0.000183429	0.0181595	0.000490796	0.000288245	153.9	PFAM	PF16205	Ribosomal_S17 N-terminal
M0156	0.000183429	0.0181595	0.000477881	0.000292895	153.9	PFAM	PF01015	Ribosomal S3Ae family
M0156	0.000183429	0.0181595	0.000465627	0.000297696	153.9	PFAM	PF01092	Ribosomal protein S6e
M0156	0.000183429	0.0181595	0.000453987	0.000302658	153.9	PFAM	PF14374	60S ribosomal protein L4 C-terminal domain
M0156	0.000183429	0.0181595	0.000442914	0.000307787	153.9	PFAM	PF01777	Ribosomal L27e protein family
M0156	0.000183429	0.0181595	0.000432368	0.000313094	153.9	PFAM	PF00827	Ribosomal L15
M0156	0.000265471	0.0262816	0.0006112	0.000461081	26.6365	PFAM	PF00118	TCP-1/cpn60 chaperonin family
M0156	0.000274362	0.0271618	0.000603596	0.000493851	115.425	PFAM	PF16121	40S ribosomal protein S4 C-terminus
M0156	0.000274362	0.0271618	0.000590474	0.000502997	115.425	PFAM	PF00237	Ribosomal protein L22p/L17e
M0156	0.000274362	0.0271618	0.000577911	0.000512487	115.425	PFAM	PF08071	RS4NT (NUC023) domain
M0156	0.000274362	0.0271618	0.000565871	0.000522343	115.425	PFAM	PF03719	Ribosomal protein S5, C-terminal domain
M0156	0.000274362	0.0271618	0.000617314	0.000485032	115.425	PFAM	PF00333	Ribosomal protein S5, N-terminal domain
M0156	0.000274362	0.0271618	0.000554323	0.000532585	115.425	PFAM	PF00900	Ribosomal family S4e
M0156	0.000274362	0.0271618	0.000543236	0.000543236	115.425	PFAM	PF01199	Ribosomal protein L34e
M0156	0.000356944	0.0353375	0.000692891	0.000721173	23.881	PFAM	PF11976	Ubiquitin-2 like Rad60 SUMO-like
M0156	0.000383016	0.0379186	0.000729203	0.00078997	92.34	PFAM	PF16906	Ribosomal proteins L26 eukaryotic, L24P archaeal
M0156	0.000383016	0.0379186	0.000715444	0.000806778	92.34	PFAM	PF01246	Ribosomal protein L24e
M0156	0.000509238	0.0504146	0.000933603	0.00109597	76.95	PFAM	PF00366	Ribosomal protein S17
M0156	0.000509238	0.0504146	0.000916628	0.00112032	76.95	PFAM	PF00573	Ribosomal protein L4/L1 family
M0156	0.000652876	0.0646348	0.00115419	0.00146897	65.9571	PFAM	PF00177	Ribosomal protein S7p/S5e
M0156	0.000652876	0.0646348	0.00111439	0.00153892	65.9571	PFAM	PF00466	Ribosomal protein L10
M0156	0.000652876	0.0646348	0.00113394	0.00150313	65.9571	PFAM	PF00687	Ribosomal protein L1p/L10e family
M0156	0.00081378	0.0805643	0.0013655	0.00196498	57.7125	PFAM	PF00181	Ribosomal Proteins L2, RNA binding domain
M0156	0.00081378	0.0805643	0.00132073	0.00206575	57.7125	PFAM	PF01201	Ribosomal protein S8e
M0156	0.00081378	0.0805643	0.00129942	0.00212011	57.7125	PFAM	PF00318	Ribosomal protein S2
M0156	0.00081378	0.0805643	0.00134274	0.00201411	57.7125	PFAM	PF00189	Ribosomal protein S3, C-terminal domain
M0156	0.0009918	0.0981882	0.00129195	0.00409117	51.3	PFAM	PF00276	Ribosomal protein L23
M0156	0.0009918	0.0981882	0.00130918	0.00392753	51.3	PFAM	PF07650	KH domain
M0157	3.23763e-06	1.29505e-05	1.29505e-05	3.23763e-06	37.1804	GO	GO:0006412	translation
M0157	0.000117487	0.00046995	0.000234975	0.00015665	30.6268	GO	GO:0005622	intracellular
M0157	0.000128429	0.000513714	0.000171238	0.000256857	29.7089	GO	GO:0005840	ribosome
M0157	0.000143289	0.000573155	0.000143289	0.000573155	28.6172	GO	GO:0003735	structural constituent of ribosome
M0157	0.000481186	0.00240593	0.000481186	0.00240593	2770.2	PFAM	PF01015	Ribosomal S3Ae family
M0157	0.000601453	0.00300727	0.000501211	0	2077.65	PFAM	PF01776	Ribosomal L22e protein family
M0157	0.000601453	0.00300727	0.000429609	0	2077.65	PFAM	PF01199	Ribosomal protein L34e
M0157	0.000721709	0.00360854	0.000451068	0	1662.12	PFAM	PF14159	CAAD domains of cyanobacterial aminoacyl-tRNA synthetase
M0157	0.000962186	0.00481093	0.000534548	0	1187.23	PFAM	PF00177	Ribosomal protein S7p/S5e
M0158	1.63202e-13	2.28482e-12	2.28482e-12	1.63202e-13	28.9005	GO	GO:0005840	ribosome
M0158	2.42245e-13	3.39144e-12	1.69572e-12	2.6088e-13	27.8385	GO	GO:0003735	structural constituent of ribosome
M0158	3.18361e-13	4.45706e-12	1.48569e-12	3.71422e-13	27.1265	GO	GO:0006412	translation
M0158	0.000533782	0.00747295	0.000747295	0.00149459	10.834	GO	GO:0005622	intracellular
M0158	1.6453e-05	0.000230341	3.29059e-05	2.87927e-05	584.294	KEGG	K02877	RP-L15e, RPL15; large subunit ribosomal protein L15e
M0158	4.10498e-05	0.000574697	7.18371e-05	8.20995e-05	292.147	KEGG	K02873	RP-L13e, RPL13; large subunit ribosomal protein L13e
M0158	5.74119e-05	0.000803767	8.93074e-05	0.000133961	233.718	KEGG	K02882	RP-L18Ae, RPL18A; large subunit ribosomal protein L18Ae
M0158	2.42784e-06	4.3701e-05	1.09253e-05	2.9134e-06	1319.14	PFAM	PF01294	Ribosomal protein L13e
M0158	2.42784e-06	4.3701e-05	8.74021e-06	3.1215e-06	1319.14	PFAM	PF00827	Ribosomal L15
M0158	5.09535e-06	9.17162e-05	1.5286e-05	7.05509e-06	791.486	PFAM	PF01775	Ribosomal L18ae/LX protein domain
M0159	7.92196e-13	1.34673e-11	1.34673e-11	7.92196e-13	25.2879	GO	GO:0005840	ribosome
M0159	1.17364e-12	1.99519e-11	9.97597e-12	1.247e-12	24.3587	GO	GO:0003735	structural constituent of ribosome
M0159	1.54032e-12	2.61854e-11	8.72846e-12	1.74569e-12	23.7357	GO	GO:0006412	translation
M0159	1.17228e-08	1.99288e-07	4.98219e-08	1.42348e-08	18.9595	GO	GO:0005622	intracellular
M0159	0.000853066	0.0153552	0.0025592	0.00118117	49.7895	KEGG	K08770	UBC; ubiquitin C
M0159	0.000215654	0.00603832	0.00120766	0.000251597	98.8181	PFAM	PF11976	Ubiquitin-2 like Rad60 SUMO-like
M0160	5.81192e-06	8.71788e-05	4.35894e-05	6.22706e-06	19.5058	GO	GO:0005840	ribosome
M0160	6.94965e-06	0.000104245	3.47482e-05	8.01882e-06	18.7891	GO	GO:0003735	structural constituent of ribosome
M0160	7.86396e-06	0.000117959	2.94899e-05	9.82995e-06	18.3085	GO	GO:0006412	translation
M0160	0.000113601	0.00170401	0.000243431	0.000189335	16.0868	GO	GO:0005622	intracellular
M0160	9.44891e-06	0.000113387	2.26774e-05	1.41734e-05	764.077	KEGG	K02936	RP-L7Ae, RPL7A; large subunit ribosomal protein L7Ae
M0160	2.47294e-07	3.70941e-06	3.70941e-06	2.47294e-07	266.365	PFAM	PF00118	TCP-1/cpn60 chaperonin family
M0160	1.60641e-05	0.000240961	4.01601e-05	2.40961e-05	384.75	PFAM	PF01248	Ribosomal protein L7Ae/L30e/S12e/Gadd45 family
M0161	1.10422e-06	1.21465e-05	1.21465e-05	1.10422e-06	26.8205	GO	GO:0005840	ribosome
M0161	1.32331e-06	1.45564e-05	7.27822e-06	1.45564e-06	25.835	GO	GO:0003735	structural constituent of ribosome
M0161	1.49978e-06	1.64976e-05	5.4992e-06	1.83307e-06	25.1742	GO	GO:0006412	translation
M0161	0.000937996	0.0121939	0.00304849	0.00121939	1598.19	PFAM	PF01157	Ribosomal protein L21e
